# Supplementary material for: Genome-Wide Insights into Intermittent Milking Behavior of Pandharpuri Buffalo
Source: Curr Issues Mol Biol. 2026 Jan 19;48(1):101. doi: 10.3390/cimb48010101 (PMC12839739; doi:10.3390/cimb48010101)
Supplement: Supplementary file 1 [file cimb-48-00101-s001.zip]

Archive with 4 entries (4 files):
- Supplementary Table S1_Sequencing coverage summary of Pandharpuri buffalo genomes.pdf
- Supplementary Table S2_Complete list of 1,405 selective sweep regions identified using DCMS.xlsx
- Supplementary Table S3_Gene Ontology and KEGG Pathway Enrichment Analysis of Genes Under Positive Selection.pdf
- Supplementary Table S4_Top 15 hub genes identified from the STRING protein–protein interaction network, ranked using the Maximum Clique Centra.pdf
