# Supplementary material for: Genome-Wide Insights into Intermittent Milking Behavior of Pandharpuri Buffalo
Source: Curr Issues Mol Biol. 2026 Jan 19;48(1):101. doi: 10.3390/cimb48010101 (PMC12839739; doi:10.3390/cimb48010101)
Supplement: Supplementary file 1 [file cimb-48-00101-s001.zip › Supplementary Table S2_Complete list of 1,405 selective sweep regions identified using DCMS.xlsx]

## Sheet: Supplementary Table S2
Supplementary Table S2. Complete list of 1,405 selective sweep regions identified using DCMS, including chromosome, start and end coordinates, region size, number of SNPs, and region-level DCMS summary statistics.
region_id	chr	start	end	width_bp	n_snps	min_q	max_dcms	top_snp_pos	gene
693	8	93753221	93949273	196053	179	1.66e-09	22.4017	93799967	LOC123334803
923	12	66038739	66099934	61196	38	2.16e-09	22.0862	66099317	C1D
1282	20	64396901	64449434	52534	36	3.16e-09	21.6517	64439325	SFRP1
1091	16	8725242	8990446	265205	204	6.83e-09	21.3274	8810042	PEX16
113	2	4741928	4799861	57934	317	6.98e-09	21.1551	4778662	TRNAG-CCC
1079	15	73748472	73877721	129250	446	1.93e-08	20.6711	73843490	SLA
1389	24	16000435	16104795	104361	153	3.94e-08	20.3071	16082640	HIRIP3
1100	16	37625337	37699798	74462	240	4.73e-08	20.2053	37668255	LOC102398350
473	5	57900501	58048083	147583	149	1.56e-07	19.6618	58043435	LOC123465801
1081	15	75550025	75595163	45139	53	2.76e-07	19.2241	75593925	KHDRBS3
516	6	12778650	13081208	302559	691	3.1e-07	19.153	12794066	TRNAC-GCA
1183	18	22052257	22131818	79562	195	3.38e-07	19.1043	22052587	LOC123330362
1178	18	21198352	21499708	301357	284	7.43e-07	18.725	21394367	LOC123330358
68	1	133833959	133994526	160568	76	7.92e-07	18.6788	133849178	MCPH1
1022	14	50219895	50260964	41070	63	1.02e-06	18.5504	50242895	LOC123329236
1295	21	16769420	16996452	227033	368	1.26e-06	18.4299	16911161	LOC102413340
338	3	137856669	137863502	6834	4	1.29e-06	18.4157	137860856	RASEF
331	3	130950537	131144835	194299	286	1.38e-06	18.369	131099219	NPM2
912	12	46304985	46343138	38154	4	1.87e-06	18.1991	46304985	IL1F10
235	3	29153265	29158280	5016	6	2.91e-06	17.9323	29158239	LOC123332631
1314	21	48483722	48553566	69845	72	3.48e-06	17.8202	48508382	LOC123329788
1089	16	8465869	8549416	83548	154	4.45e-06	17.6541	8521082	CHRM4
1370	23	23100040	23247366	147327	127	4.86e-06	17.6018	23246967	PITX3
702	8	108600342	108612610	12269	29	5.13e-06	17.5604	108607051	LOC123333292
1246	20	794137	931044	136908	208	5.37e-06	17.5263	837221	C10H6orf120
2	1	8080310	8097956	17647	17	5.46e-06	17.5154	8097050	NAA50
1056	15	45300140	45335219	35080	5	6.42e-06	17.4287	45335219	STAU2
1028	14	70400692	70442952	42261	161	7.18e-06	17.356	70431411	LOC102392575
256	3	56901301	57036728	135428	103	8.59e-06	17.24	56978650	HERC1
1171	18	14686956	14799616	112661	423	8.64e-06	17.2343	14793560	MYLK3
971	13	50011054	50099609	88556	84	9.13e-06	17.202	50043958	PCDH9
1305	21	30255436	30349746	94311	75	9.13e-06	17.2035	30331273	FOXP1
388	4	63567377	63661744	94368	203	9.32e-06	17.1918	63585910	SIK2
387	4	63289755	63409377	119623	50	1.11e-05	17.0876	63316294	CNPY2
998	14	12629891	12715007	85117	212	1.12e-05	17.0838	12687247	TRNAE-CUC
391	4	69465624	69499742	34119	41	1.81e-05	16.8227	69465793	LOC123333261
167	2	103372698	103489583	116886	28	1.82e-05	16.8199	103458047	LOC123331522
305	3	100152174	100246411	94238	16	1.9e-05	16.7908	100189407	LOC123332819
901	12	36451765	36599979	148215	130	1.93e-05	16.781	36512379	LOC112578279
301	3	88764476	88799954	35479	4	2.2e-05	16.7122	88798982	ADAMTSL1
1193	18	50752056	50889122	137067	86	2.65e-05	16.626	50753507	LOC102405962
894	12	27298065	27360025	61961	4	2.75e-05	16.6048	27339606	SRBD1
1172	18	15052978	15166333	113356	191	2.91e-05	16.5488	15124444	ESR1
1215	19	21817782	21820191	2410	4	2.91e-05	16.5573	21818555	LOC102414166
771	9	98501106	98549956	48851	38	2.91e-05	16.5635	98534908	NFIX
1212	19	13372516	13372516	1	1	2.92e-05	16.5458	13372516	ERBIN
1247	20	1000663	1000670	8	2	3.15e-05	16.5037	1000663	BRF1
1257	20	20719808	20748631	28824	115	3.5e-05	16.4488	20736952	LOC123330700
466	5	41914919	42182531	267613	447	3.63e-05	16.4263	42034562	DROSHA
1297	21	24450420	24663364	212945	348	3.7e-05	16.4133	24482466	ZBBX
1184	18	22353032	22649125	296094	217	3.98e-05	16.3787	22492949	LOC123465471
760	9	88551811	88648299	96489	141	4.02e-05	16.3695	88613334	LOC123328211
910	12	44026916	44095333	68418	110	4.47e-05	16.3124	44054625	SH3RF3
620	7	68611595	68649977	38383	11	4.6e-05	16.2973	68644072	LOC112586121
326	3	126460459	126549876	89418	91	4.8e-05	16.2725	126511739	TSC22D2
526	6	21552990	21792867	239878	99	4.94e-05	16.2536	21575020	LOC123330360
854	11	42725827	42778984	53158	47	5.38e-05	16.2058	42748263	LOC123328043
1227	19	33442145	33594838	152694	20	5.57e-05	16.1869	33545488	NUP98
595	7	32450529	32722910	272382	71	5.7e-05	16.1736	32546338	NRXN1
870	11	67806220	67806220	1	1	5.79e-05	16.1539	67806220	GPR176
659	8	34767200	34767200	1	1	5.86e-05	16.1478	34767200	ATP2C1
1362	23	9120917	9148688	27772	28	5.89e-05	16.1431	9137760	SGMS1
736	9	45844685	45844913	229	2	6.26e-05	16.1106	45844913	FAM114A2
963	13	36701273	36770893	69621	76	7.44e-05	16.0124	36761304	EDNRB
1131	17	3670034	3697555	27522	18	7.7e-05	15.9915	3671054	HORMAD2
139	2	50462717	50479228	16512	2	7.93e-05	15.9735	50462717	MTF2
935	12	88001130	88019431	18302	10	7.93e-05	15.9709	88001130	ID2
895	12	27421007	27550675	129669	56	7.94e-05	15.9688	27549362	SRBD1
872	11	77190921	77246736	55816	64	8.08e-05	15.9499	77235100	METTL17
974	13	59543816	59599681	55866	23	8.57e-05	15.9174	59555516	LOC102388988
464	5	41312418	41648480	336063	261	8.75e-05	15.9013	41391183	HTR1E
325	3	126028236	126072363	44128	52	9.17e-05	15.8667	126040834	LOC123465595
245	3	47170397	47184595	14199	12	9.4e-05	15.8512	47184088	ASIC2
1032	14	79401122	79420996	19875	14	0.000104	15.7919	79409130	TBC1D5
163	2	86553987	86638492	84506	18	0.000105	15.7839	86588830	PAQR5
1316	21	49234169	49597801	363633	397	0.000108	15.76	49564087	TCF7L1
512	6	8117039	8164596	47558	6	0.000109	15.7555	8117039	TRNAL-CAG
943	13	1289355	1409877	120523	122	0.000109	15.7528	1336656	LOC123327627
73	1	140655751	140655751	1	1	0.000119	15.6949	140655751	LOC102414166
4	1	9360094	9398742	38649	23	0.000126	15.6534	9398726	SFRP1
994	14	10118161	10349450	231290	84	0.000126	15.6534	10169785	LOC102412687
990	14	4851640	4953184	101545	10	0.000129	15.6401	4953184	PTPN1
1242	19	71224309	71226466	2158	2	0.000136	15.606	71226466	TRIP13
690	8	92193309	92446296	252988	213	0.000139	15.5949	92336263	FAM71F2
1037	15	7784148	7919345	135198	266	0.000139	15.5921	7908710	LOC123329141
28	1	52712614	52739605	26992	21	0.000139	15.5898	52726798	AFDN
596	7	32964907	32964907	1	1	0.00014	15.5825	32964907	PRKN
217	2	183602202	183719530	117329	9	0.000147	15.5555	183609770	EIF4G3
579	7	485721	642451	156731	182	0.000147	15.5558	514766	LOC102406570
708	9	509124	564373	55250	4	0.00016	15.5069	509124	LOC102406570
504	5	121100968	121219906	118939	118	0.000163	15.4943	121121990	PAG3
913	12	48875521	48942404	66884	122	0.00019	15.3881	48935849	C12H2orf68
1169	18	14446595	14454280	7686	33	0.000191	15.3841	14446595	LOC102400019
960	13	26950041	27055708	105668	104	0.000206	15.3388	27055708	ARID1B
129	2	32973456	32985879	12424	19	0.000206	15.3379	32975891	RUNX2
1167	18	14281643	14281643	1	1	0.000206	15.3372	14281643	FANCA
809	10	41056633	41167780	111148	13	0.000206	15.3348	41057065	FHIT
283	3	63803665	63832961	29297	5	0.00021	15.3253	63803665	CBR4
313	3	117375098	117499698	124601	41	0.000218	15.2963	117496121	LOC123332416
532	6	29295598	29444388	148791	86	0.000218	15.2969	29360193	SYT6
389	4	63805565	63899131	93567	108	0.000232	15.2522	63830971	CBR4
987	14	1133426	1386549	253124	167	0.000244	15.2278	1133720	LOC123327841
1326	22	1133417	1438605	305189	321	0.000255	15.1946	1157469	LOC123327841
8	1	13500033	13549147	49115	88	0.000257	15.188	13525027	EPB41L2
150	2	62871668	62986246	114579	61	0.000258	15.1855	62949329	LOC102414025
593	7	26574787	26574796	10	2	0.000268	15.1597	26574787	ART3
517	6	13468555	13641411	172857	220	0.000268	15.1591	13469952	LOC102410717
454	5	23236485	23248160	11676	5	0.000271	15.1532	23248160	PITX3
637	7	95801622	96004626	203005	70	0.000276	15.142	95899534	LOC123334497
1310	21	41064788	41066629	1842	7	0.000283	15.1249	41066249	FHIT
282	3	63371838	63431064	59227	6	0.000285	15.1177	63371838	LOC123332734
32	1	59912886	59948157	35272	10	0.000299	15.0854	59937615	HACE1
11	1	22259515	22285301	25787	24	0.000304	15.0695	22279517	LOC102402668
440	4	148411886	148467710	55825	30	0.000312	15.0421	148415701	MRPS16
1401	24	37006649	37048020	41372	32	0.000313	15.0259	37022193	RBFOX1
773	9	99881853	99894713	12861	9	0.000313	15.0293	99892849	CLEC17A
973	13	59250179	59430651	180473	133	0.000331	14.9948	59260060	TRNAC-GCA
810	10	41225502	41225502	1	1	0.000346	14.9665	41225502	TENT5A
591	7	21450601	21465427	14827	23	0.000362	14.9355	21458390	LOC102395361
559	6	66750030	66948176	198147	231	0.000372	14.9152	66905088	ZZZ3
238	3	36946409	36989370	42962	6	0.00038	14.896	36989370	RPAIN
7	1	11258592	11286243	27652	10	0.000385	14.8809	11258595	TRNAH-AUG
874	11	79659307	79673434	14128	14	0.000385	14.8732	79671994	LOC102415798
1170	18	14511210	14573149	61940	31	0.000385	14.8824	14528398	SHCBP1
717	9	24934185	24935534	1350	5	0.000385	14.8819	24934185	FOXN3
222	3	5220896	5220896	1	1	0.000391	14.8518	5220896	SLC39A11
329	3	128015380	128099181	83802	53	0.000423	14.7852	128032464	LOC112587775
548	6	46122488	46213957	91470	190	0.000441	14.7534	46153089	DPYD
1258	20	20855330	20881733	26404	12	0.000443	14.7503	20855330	LOC123330751
787	10	6456488	6496359	39872	34	0.000445	14.7445	6473807	PRKN
61	1	122876536	122925220	48685	73	0.000446	14.7417	122887102	TP63
560	6	76451056	76548449	97394	81	0.000446	14.7398	76478159	DEPDC1
100	1	183800371	183947365	146995	113	0.000449	14.7357	183895013	ATP2C1
1371	23	23381921	23381921	1	1	0.000453	14.7251	23381921	SUFU
751	9	64150249	64199754	49506	135	0.000453	14.7248	64185628	LOC102410517
1025	14	56348465	56352916	4452	3	0.000475	14.6908	56348465	TRNAW-CCA
1345	22	33553009	33553009	1	1	0.000478	14.6814	33553009	KCNH5
1236	19	60492188	60492188	1	1	0.000481	14.6766	60492188	KCNH5
1351	22	50308064	50343970	35907	3	0.000487	14.6659	50343970	CSNK1A1
1382	23	49206856	49348775	141920	167	0.000489	14.6632	49266806	TCF7L1
1071	15	65719699	65834924	115226	44	0.000506	14.642	65824817	LOC123329495
1001	14	15455900	15499957	44058	53	0.000506	14.6408	15493290	WSB2
1086	16	7909799	7999320	89522	163	0.000513	14.6299	7969403	MMP16
737	9	48006468	48029783	23316	46	0.000564	14.5626	48011204	DTWD1
564	6	94650099	95179492	529394	465	0.000573	14.5504	94825161	LOC112585150
624	7	70497030	70516542	19513	8	0.000575	14.5469	70500319	TRPM7
324	3	125897948	125933314	35367	5	0.000579	14.5375	125906405	COL15A1
415	4	101802518	101897851	95334	56	0.000579	14.5375	101836798	KITLG
1077	15	69910017	69946749	36733	52	0.000581	14.5342	69928076	LOC123328065
863	11	58392710	58398647	5938	21	0.000604	14.4997	58396812	NID2
804	10	38225213	38230949	5737	13	0.000611	14.4911	38230282	THEMIS
672	8	62750635	62890290	139656	128	0.000616	14.4825	62808627	BBS9
748	9	61055251	61297766	242516	41	0.000638	14.4536	61128762	LOC102389627
730	9	41811206	41882344	71139	29	0.000641	14.4472	41811206	FNDC9
136	2	48750543	49227321	476779	80	0.000653	14.4329	48918513	C12H2orf68
144	2	57168365	57244996	76632	20	0.000653	14.4329	57242517	TRNAE-UUC
1087	16	8283950	8283950	1	1	0.000665	14.4199	8283950	AMBRA1
474	5	58113801	58248163	134363	63	0.000682	14.3998	58220066	UBR1
1332	22	17856243	17971231	114989	116	0.000691	14.3918	17921834	LOC123464831
1264	20	32350129	32449779	99651	177	0.000699	14.3845	32362995	NRXN1
1272	20	47135814	47243520	107707	63	0.00071	14.3741	47154783	CPEB1
1291	21	10959584	10997865	38282	15	0.000711	14.3734	10980397	ITGA9
330	3	130166505	130226412	59908	8	0.000716	14.3679	130180246	LOC112577844
808	10	39882224	39891970	9747	31	0.000752	14.3347	39888291	TRNAS-AGA
116	2	8416494	8427795	11302	53	0.000752	14.3336	8421424	LOC102389615
165	2	87924797	87949983	25187	79	0.000805	14.2847	87928835	ANKRD63
718	9	25727530	25762167	34638	14	0.00081	14.2809	25759219	PAK6
879	11	88307591	88398852	91262	17	0.00081	14.2805	88397994	TRNAE-UUC
949	13	11452829	11549728	96900	142	0.000822	14.2714	11503746	LOC123464849
886	11	100710070	100749960	39891	22	0.000838	14.2589	100723388	LOC102399489
731	9	41950092	41999487	49396	66	0.000839	14.2582	41982019	ITK
48	1	100870263	100870586	324	3	0.000843	14.2555	100870578	SPRED1
1393	24	26600493	26635781	35289	27	0.000853	14.2467	26600943	XYLT1
1372	23	27450170	27451953	1784	4	0.000857	14.2432	27451953	SORCS1
1383	24	3670373	3699518	29146	39	0.000869	14.2325	3688234	HORMAD2
566	6	95438919	95549382	110464	16	0.000886	14.2185	95499646	DMRTA2
898	12	32527420	32572242	44823	17	0.000898	14.2074	32531379	NRXN1
598	7	34524279	34524279	1	1	0.000911	14.1984	34524279	LOC123328185
900	12	36249338	36353907	104570	31	0.000912	14.1972	36277722	ACYP2
1146	17	43304583	43304583	1	1	0.000941	14.168	43304583	JADE1
358	4	11874719	11960841	86123	27	0.000944	14.1645	11937025	ATXN1
323	3	123686388	123696640	10253	8	0.00100966	14.1145	123696384	FRMPD1
79	1	145018497	145018497	1	1	0.00106448	14.0769	145018497	WDR49
107	1	200319717	200391814	72098	63	0.00115157	14.0222	200362187	LOC102405522
390	4	65005817	65099945	94129	65	0.00116787	14.0133	65077710	LRBA
364	4	34740170	34742997	2828	6	0.00118293	14.0054	34742997	BCAT1
1402	24	38763044	38834908	71865	42	0.00121298	13.9904	38828551	MRAP2
906	12	38776504	38776504	1	1	0.00122612	13.9803	38776504
1204	19	150019	198726	48708	68	0.00131415	13.9362	154778	DUSP22
528	6	25892032	26048193	156162	210	0.00132417	13.9318	25942352	EIF3E
463	5	41232821	41260715	27895	33	0.00133967	13.9221	41252324	DNM3
681	8	69307012	69308749	1738	5	0.00136308	13.909	69307990	TTC27
623	7	69086354	69086354	1	1	0.00137138	13.9054	69086354	SRBD1
39	1	80519859	80549917	30059	9	0.00139501	13.8883	80519936	SRBD1
392	4	71500485	71527371	26887	4	0.00139501	13.8882	71526992	STPG4
177	2	121641274	121641360	87	3	0.0014138	13.873	121641340	NRXN1
575	6	117301414	117399457	98044	14	0.00146495	13.8479	117383470	ASB1
1340	22	26473956	26479431	5476	6	0.00147019	13.8456	26475584	YES1
783	10	535994	834922	298929	260	0.00147412	13.8432	564299	C10H6orf120
451	5	22388838	22388838	1	1	0.00149618	13.8315	22388838	LOC123464763
1042	15	19400949	19462598	61650	35	0.00149632	13.8312	19416623	LOC112579066
827	10	82571950	82692982	121033	91	0.00151003	13.8234	82687928	TENT5A
850	11	33979261	33996714	17454	3	0.00151683	13.82	33979261	LOC123328018
1390	24	16176680	16355652	178973	101	0.00153917	13.8054	16269301	LOC112580035
700	8	98152232	98236414	84183	35	0.00155845	13.797	98236414	LOC123334806
185	2	140119205	140166247	47043	4	0.00157865	13.7872	140119229	SATB2
1134	17	9889505	9892959	3455	2	0.00159066	13.7816	9889505	DYNLL1
1082	15	81003664	81028100	24437	9	0.00162353	13.7669	81003664	EPPK1
1124	16	72352106	72433434	81329	117	0.00165095	13.7555	72409666	CCDC88A
1256	20	20074406	20149666	75261	128	0.00170974	13.7244	20087652	LOC123328507
199	2	157641270	157699944	58675	26	0.00171199	13.7224	157650756	LOC123328503
1112	16	47401788	47639032	237245	56	0.00172921	13.708	47487620	LOC123329477
720	9	26726339	26749380	23042	26	0.00173309	13.7034	26747425	TRNAS-GGA
431	4	131121971	131162647	40677	14	0.00174326	13.6983	131152733	NPM2
797	10	26913597	26937819	24223	20	0.00175633	13.6926	26913597	LOC123327667
546	6	42557646	42732386	174741	242	0.00175674	13.6913	42676488	DTWD1
332	3	131204926	131291082	86157	69	0.00175894	13.6901	131258147	LOC102409341
1128	16	83857640	83946946	89307	62	0.00176302	13.6873	83931120	AASDHPPT
159	2	84150372	84248059	97688	77	0.00179671	13.6712	84237913	IL1F10
18	1	29161930	29195860	33931	2	0.00182955	13.6547	29195860	MTNR1A
137	2	49387167	49695409	308243	101	0.00183213	13.6538	49601386	LOC123330130
70	1	136911217	137036452	125236	113	0.00186239	13.6382	136964950	NAALADL2
1013	14	32202027	32251749	49723	36	0.00186427	13.6366	32241133	ADAM33
1120	16	64490668	64490668	1	1	0.00186586	13.6318	64490668	LOC123328531
382	4	52769703	52771864	2162	4	0.00187826	13.6204	52769703	STAB2
430	4	129850704	129896614	45911	85	0.00187826	13.6201	129887100	RYR2
470	5	45578921	45597169	18249	8	0.00187826	13.6241	45581279	RGS7
1040	15	15940837	15971450	30614	62	0.0019132	13.6036	15943529	MATN2
921	12	61266144	61266144	1	1	0.00191493	13.6029	61266144	LOC102389627
1070	15	60579680	60599696	20017	28	0.00192025	13.6011	60599236	NPBWR1
257	3	57090636	57202918	112283	48	0.00193749	13.5958	57140179	LRRTM4
1163	18	13285748	13327537	41790	117	0.00200304	13.5609	13302694	ZNF469
480	5	64950846	64984852	34007	27	0.00201218	13.5561	64966364	LOC102389627
299	3	84680859	84809272	128414	45	0.00207645	13.5288	84753165	CDKN2B
214	2	180662445	180673584	11140	15	0.00209437	13.5213	180665019	LOC112582974
1039	15	15552124	15574128	22005	50	0.00212344	13.5083	15568743	PPP3R1
425	4	122151324	122241564	90241	72	0.00213319	13.5048	122182993	LOC102390961
1149	17	48774727	48799814	25088	44	0.00217365	13.4885	48783846	BABAM2
697	8	96280502	96297887	17386	16	0.00218758	13.4838	96297233	LOC102406681
761	9	88959167	88959725	559	3	0.00219647	13.4801	88959388	LOC102414203
75	1	142354122	142386466	32345	15	0.00220604	13.4773	142354129	PHC3
907	12	42722312	42748721	26410	33	0.00222562	13.4673	42744973	LOC123328507
1365	23	12265936	12304709	38774	3	0.00223337	13.4643	12304709	LOC112581677
568	6	101342608	101342668	61	2	0.00231779	13.4366	101342608	LRRC8A
667	8	54152643	54199704	47062	14	0.00237198	13.4182	54172193	PPP1R3A
592	7	25472728	25479661	6934	3	0.0024025	13.4064	25472728	CCNG2
166	2	103038378	103049225	10848	4	0.00240702	13.4033	103039725	LOC123328929
190	2	144139546	144139557	12	2	0.00240702	13.4036	144139557	LOC123328941
246	3	48156356	48233612	77257	80	0.00241197	13.3991	48201952	RFFL
351	3	155551128	155564024	12897	12	0.00243796	13.3907	155562519	LOC123328958
1156	17	63213911	63347733	133823	43	0.00245589	13.3839	63323148	LOC112584546
525	6	21430735	21484619	53885	18	0.00248868	13.3749	21451556	PTPRM
493	5	90757303	90797164	39862	2	0.00254671	13.355	90797164	DLG2
1034	15	1450292	1499016	48725	18	0.00262225	13.3341	1450292	SNX16
365	4	35276561	35296423	19863	4	0.00265169	13.3248	35291734	GPC6
677	8	63651157	63710379	59223	35	0.00266792	13.3191	63669168	LOC102408628
229	3	14290457	14299348	8892	3	0.00275538	13.2873	14297473	SMURF2
486	5	74445456	74445456	1	1	0.00278372	13.2801	74445456	EDNRB
312	3	116072819	116148263	75445	65	0.002786	13.2769	116100328	DIS3
439	4	143906334	143917325	10992	7	0.00278849	13.275	143912992	PBLD
903	12	36782456	36819325	36870	20	0.00278917	13.2722	36803504	LOC123328482
322	3	122355720	122427908	72189	23	0.00280244	13.2667	122408812	LOC112584105
1338	22	21475947	21478556	2610	7	0.00282627	13.2598	21475947	PTPRM
1179	18	21552194	21693021	140828	96	0.00283206	13.2579	21607690	LOC123330360
1294	21	16543183	16622854	79672	33	0.00284065	13.2551	16622852	LOC112581224
826	10	82286536	82368912	82377	37	0.00286716	13.2467	82352083	LOC102414025
1141	17	25247232	25307088	59857	17	0.00287993	13.2429	25306260	TMEM132D
537	6	30851581	30895136	43556	31	0.00288105	13.2425	30882619	CAPZA1
578	6	119752008	119776416	24409	22	0.00290927	13.2325	119760530	LOC123465913
749	9	61492381	61510737	18357	7	0.00290962	13.2323	61506139	CDC23
753	9	67208416	67208416	1	1	0.00291172	13.2315	67208416	APC2
732	9	43200668	43215439	14772	94	0.00291757	13.2288	43201505	SGCD
924	12	66258292	66349988	91697	67	0.00295714	13.2199	66347396	LOC102407521
51	1	105103990	105106264	2275	2	0.00305357	13.1954	105103990	ZBTB20
321	3	122242574	122298673	56100	9	0.00306328	13.1929	122273813	TRNAC-GCA
367	4	37954355	37954599	245	2	0.00307939	13.188	37954599	TRNAS-GCU
196	2	152900075	152948526	48452	27	0.00314154	13.1735	152927957	LOC112578934
993	14	7801467	7801467	1	1	0.00314284	13.173	7801467	LOC123329141
42	1	81559008	81633086	74079	99	0.00315461	13.1708	81571172	RNF114
456	5	29700224	29792399	92176	64	0.00316538	13.1679	29771449	TNFRSF18
1142	17	26663104	26663194	91	2	0.00319408	13.1608	26663194	LOC123329130
712	9	12501371	12546019	44649	25	0.00319808	13.1592	12538097	CHD1
376	4	51068930	51149867	80938	65	0.00326079	13.1442	51149484	PHLDB3
1281	20	59903983	59903983	1	1	0.00326353	13.1429	59903983	EYA2
794	10	14100936	14149933	48998	112	0.0032703	13.1413	14102465	RGS17
570	6	103505679	103546828	41150	16	0.00333799	13.1236	103541858	FOXJ3
253	3	56111617	56234772	123156	242	0.00346307	13.0947	56163313	GRIK2
1058	15	47309267	47354104	44838	5	0.00351458	13.0818	47332011	EYA1
1165	18	13950615	13956331	5717	2	0.00357438	13.0701	13950615	KCNS1
506	5	124157683	124248911	91229	5	0.00359021	13.0665	124238827	LOC123329152
1335	22	18550577	18599773	49197	13	0.0036562	13.0538	18581072	PHF20
606	7	51014654	51047425	32772	13	0.00367404	13.0493	51044041	CORIN
1129	16	85098559	85098645	87	2	0.00368267	13.0477	85098645	LOC112578696
934	12	87194520	87194520	1	1	0.00370421	13.0437	87194520	LOC123329153
1352	22	53038580	53066081	27502	3	0.00370857	13.0425	53038580	STK4
1232	19	56716789	56716789	1	1	0.00370961	13.0416	56716789	LOC123329065
130	2	34300093	34346860	46768	37	0.00373016	13.0383	34314006	LOC112583165
152	2	65980837	65980837	1	1	0.00373378	13.0375	65980837	DNAJC10
1130	17	440613	478866	38254	8	0.00374807	13.0339	440613	MED15
678	8	64510576	64536358	25783	38	0.00374807	13.034	64534527	ITPRID1
1403	24	39080044	39142030	61987	18	0.00377093	13.0271	39140264	TRAP1
643	7	113100226	113182399	82174	40	0.00379033	13.0232	113146632	PTPRT
785	10	1323933	1370053	46121	21	0.00383041	13.0162	1324554	LOC123327627
670	8	60867849	60903988	36140	7	0.00384173	13.0133	60903988	SEPTIN7
1260	20	22491235	22556699	65465	59	0.00391647	12.9994	22512597	LOC123465471
27	1	52318154	52318154	1	1	0.00394934	12.9926	52318154	PTPRT
1302	21	28169429	28225523	56095	17	0.00398573	12.9847	28169429	LOC123330995
109	2	1628446	1629739	1294	3	0.00401759	12.9753	1629648	LOC102410221
153	2	71414904	71444029	29126	9	0.00408679	12.959	71439677	LOC123465229
563	6	92479848	92482617	2770	10	0.00410927	12.9546	92482617	LOC102394572
840	11	18761347	18797858	36512	38	0.00412914	12.9504	18782179	ZFYVE1
374	4	43804160	43849882	45723	12	0.00413479	12.9478	43804160	LOC102413296
738	9	48721694	48749005	27312	30	0.00419588	12.9283	48735926	CCDC69
868	11	67351600	67485068	133469	41	0.00419622	12.9278	67394068	LOC123328109
972	13	54817945	54831728	13784	6	0.00425378	12.9125	54830646	ADAM33
478	5	64070629	64078252	7624	4	0.00425503	12.9115	64077080	LOC123329202
556	6	58603045	58644346	41302	53	0.0042633	12.9085	58632017	C6H1orf52
1384	24	7380097	7380155	59	3	0.00426398	12.9074	7380123	CUX1
1318	21	52356340	52413196	56857	10	0.00427434	12.9041	52358722	FAM81A
380	4	51880711	51890641	9931	28	0.00428174	12.9002	51881124	CHST11
745	9	56806488	56814615	8128	13	0.00429055	12.8926	56808033	LOC112578822
640	7	101751800	101823347	71548	36	0.00430559	12.8887	101793816	LOC102409824
1109	16	45650758	45699000	48243	33	0.00431623	12.8868	45687135	TEAD1
112	2	4482721	4494082	11362	3	0.00433702	12.8835	4482721	REV1
203	2	164110799	164118315	7517	7	0.00435126	12.8806	164110810	TRNAW-CCA
1280	20	56212919	56212922	4	2	0.0043619	12.8788	56212919	LOC102405323
1237	19	60738876	60738889	14	2	0.00437546	12.8754	60738889	LOC102393522
1046	15	29129190	29135636	6447	3	0.0043759	12.8745	29131581	SNX16
699	8	97902926	97902926	1	1	0.00438336	12.873	97902926	MMP16
523	6	21272649	21273842	1194	3	0.0043867	12.872	21272649	CPQ
110	2	3112242	3278196	165955	30	0.00440248	12.8683	3186612	FARS2
1045	15	25900034	25962149	62116	59	0.0044194	12.8651	25946305	EIF3E
1364	23	11586661	11586661	1	1	0.0044194	12.865	11586661	LOC112581614
378	4	51507303	51512348	5046	2	0.00444569	12.8604	51507303	ALDH1L2
14	1	23200876	23202296	1421	2	0.00447971	12.8542	23200876	UBR5
1103	16	39876022	39877408	1387	4	0.0045187	12.8458	39877391	SYT9
186	2	140999800	141020809	21010	3	0.00464281	12.8257	141016366	SPATS2L
1211	19	12354657	12354850	194	2	0.00464431	12.8249	12354657	MAST4
1054	15	44650007	44693990	43984	6	0.00467365	12.8204	44693990	JPH1
1044	15	20629775	20629775	1	1	0.00467427	12.82	20629775	STAU2
1284	20	65051018	65051492	475	4	0.0047066	12.8146	65051492	CHSY1
1341	22	27937125	27943343	6219	9	0.00472526	12.8112	27938224	EYA1
652	8	19293137	19293137	1	1	0.00474788	12.8075	19293137	THSD7A
1399	24	35617136	35637079	19944	24	0.00475474	12.8059	35634011	RBFOX1
477	5	63860990	63860990	1	1	0.00475474	12.8061	63860990	TRAM1
327	3	126852492	126949404	96913	92	0.0047695	12.8024	126875637	LOC123332876
400	4	91049805	91049805	1	1	0.00477096	12.7959	91049805	DIP2B
565	6	95312900	95373921	61022	8	0.00477096	12.802	95340572	FAF1
828	10	92136738	92150838	14101	12	0.00477436	12.7904	92150652	CMYA5
465	5	41750591	41799822	49232	57	0.00477436	12.7922	41797672	DNM3
604	7	50598129	50670826	72698	53	0.00478172	12.7869	50601403	LOC123334427
989	14	4787003	4801607	14605	22	0.00478321	12.7859	4798479	TRNAG-CCC
1119	16	63502334	63579405	77072	67	0.00478723	12.7834	63525194	SIK2
210	2	176820693	176820693	1	1	0.00483992	12.7694	176820693	RAB2A
72	1	138937070	138937070	1	1	0.00484107	12.7691	138937070	NLGN1
1140	17	18124483	18161564	37082	9	0.00484161	12.7689	18140448	HVCN1
687	8	78571448	78635906	64459	17	0.00487417	12.762	78614418	LOC102412972
1315	21	49102391	49142173	39783	9	0.00488339	12.7576	49134085	RAD54L2
817	10	58751351	58833707	82357	32	0.00489239	12.7556	58755526	NTAQ1
1328	22	6947610	6947610	1	1	0.00493951	12.7448	6947610	SQLE
1036	15	2903421	2948387	44967	9	0.00494887	12.7428	2903870	WASHC5
381	4	52552066	52590558	38493	11	0.00496213	12.7406	52583488	LOC102404511
175	2	116986249	116986249	1	1	0.0049891	12.7347	116986249	NCKAP5
933	12	86540518	86540518	1	1	0.00508623	12.7159	86540518	TG
806	10	38829079	38829110	32	2	0.00509091	12.7143	38829079	MRAP2
397	4	83668207	83675431	7225	4	0.00511985	12.709	83674225	TMEM117
554	6	53449788	53449788	1	1	0.0051373	12.7059	53449788	LRRC8D
899	12	33001457	33038863	37407	7	0.00514483	12.7038	33034268	LOC123331136
1285	20	65108558	65149765	41208	26	0.00518662	12.6934	65142690	SELENOS
1288	20	69518553	69518553	1	1	0.00525291	12.6809	69518553	KHDRBS3
996	14	11863323	11870497	7175	6	0.00525345	12.6805	11870497	PTPRT
223	3	7098307	7099336	1030	2	0.00525345	12.6804	7099336	SLC25A19
384	4	53558440	53558450	11	2	0.00525345	12.6802	53558450	HSF1
1358	22	58611806	58648655	36850	51	0.00526061	12.6789	58648535	C6H1orf52
633	7	87389627	87410514	20888	15	0.00531223	12.6703	87389789	CAMK2D
275	3	61883754	61885149	1396	2	0.00531669	12.6691	61885149	CA10
610	7	56456610	56548264	91655	10	0.00532913	12.6669	56546989	KLK12
955	13	24209412	24261993	52582	14	0.00534553	12.6638	24211085	LOC112578423
303	3	95901189	95906040	4852	4	0.0053756	12.6589	95901189	AMBRA1
45	1	88235707	88235707	1	1	0.00541036	12.6535	88235707	CHRM4
867	11	65256245	65296121	39877	5	0.00543232	12.6498	65256245	STARD9
1388	24	12351972	12377146	25175	11	0.00546635	12.6431	12356340	MAST4
1292	21	16118103	16138568	20466	10	0.00546719	12.6418	16129565	LOC123465257
577	6	119650012	119684416	34405	47	0.0054955	12.6333	119654819	CROCC2
1262	20	25508690	25548725	40036	8	0.00552046	12.625	25542668	LOC102400198
1135	17	10850402	10895959	45558	15	0.00554401	12.6187	10857568	LOC123327642
650	8	5302872	5328474	25603	61	0.00554813	12.6151	5311188	IKZF1
468	5	45324298	45324299	2	2	0.00555855	12.6056	45324299	RGS7
838	11	11401824	11427200	25377	38	0.00569148	12.5824	11416997	LOC112587775
209	2	174816849	174844630	27782	38	0.00569148	12.5828	174835007	PHF21A
521	6	20847477	20920696	73220	66	0.00569148	12.5826	20847477	LOC123330751
485	5	74339031	74352531	13501	7	0.00576609	12.5695	74349842	PAMR1
1026	14	58182608	58182608	1	1	0.00581148	12.5617	58182608	IMMP1L
1064	15	51427985	51427985	1	1	0.00584583	12.5571	51427985	LOC112579168
1008	14	26610946	26648036	37091	10	0.00585108	12.5557	26634070	XYLT1
154	2	72920632	72997356	76725	6	0.00586274	12.554	72997356	LOC123330891
735	9	45650744	45650744	1	1	0.00587334	12.5516	45650744	GALNT10
416	4	102006029	102037966	31938	11	0.00591541	12.545	102006029	LOC123333336
1253	20	13528809	13663285	134477	27	0.00592526	12.5434	13590088	ATXN3
815	10	56127741	56127825	85	3	0.00604994	12.5247	56127751	GRIK2
49	1	101350018	101476591	126574	91	0.00605135	12.5238	101371590	LOC123333292
345	3	143063539	143099515	35977	6	0.00605753	12.5228	143099515	AOPEP
507	5	124300071	124325976	25906	9	0.00614205	12.5098	124303419	SLC22A11
856	11	43946820	43988075	41256	11	0.00614644	12.5092	43946904	LOC123328047
181	2	133574321	133574321	1	1	0.0061521	12.5086	133574321	TRNAG-CCC
1191	18	50174418	50174505	88	3	0.00615636	12.5081	50174432	CEACAM1
490	5	76562235	76577988	15754	2	0.00619922	12.5026	76577988	FCAMR
631	7	81217308	81217308	1	1	0.0062602	12.4943	81217308	PDE5A
764	9	93153517	93210585	57069	29	0.00634809	12.4818	93193574	LOC102413300
683	8	76658454	76682427	23974	2	0.00637598	12.4784	76682427	GCK
590	7	17032138	17032138	1	1	0.00644127	12.4703	17032138	ARHGAP24
1166	18	14026195	14026195	1	1	0.00644603	12.4691	14026195	ANKRD11
445	5	6793224	6799901	6678	22	0.00644603	12.4693	6798528	LOC112585036
1005	14	22827056	22851029	23974	9	0.00653904	12.4573	22827342	DEFB129
605	7	50869041	50887112	18072	8	0.00655127	12.4545	50869992	CORIN
427	4	123550016	123608696	58681	4	0.00663475	12.4428	123550016	EXOC8
713	9	18323928	18324715	788	2	0.00664581	12.4416	18324715	LOC123329788
991	14	5450423	5496724	46302	42	0.00682275	12.4163	5470272	TRNAS-GCU
911	12	44352004	44397395	45392	7	0.00683072	12.4153	44395986	GCC2
189	2	143637387	143646747	9361	4	0.00687963	12.4095	143645530	LOC102396257
252	3	56021307	56045492	24186	30	0.00687963	12.4096	56022780	DDX6
94	1	172902542	172902542	1	1	0.00689144	12.4077	172902542	SIK2
859	11	51901211	51946952	45742	9	0.00689387	12.4073	51946952	LOC112577857
552	6	51374568	51478345	103778	8	0.00693328	12.4015	51478345	LOC112579168
601	7	47658786	47690852	32067	3	0.0069576	12.3986	47690381	AASDHPPT
1062	15	48859843	48884555	24713	10	0.00696536	12.3976	48866178	SULF1
1061	15	47802533	47876192	73660	19	0.00702032	12.3906	47845695	LACTB2
569	6	103150005	103230694	80690	21	0.0071665	12.3735	103150579	LOC123334148
951	13	16892981	16892981	1	1	0.00719661	12.3697	16892981	LOC102413340
1233	19	56900106	56971613	71508	17	0.00723007	12.3644	56949816	HERC1
849	11	33719117	33719117	1	1	0.00725744	12.3609	33719117	EXOC5
873	11	78551196	78553791	2596	13	0.00726996	12.3594	78551639	DYNLL1
1117	16	56042402	56042402	1	1	0.00733174	12.3524	56042402	DDX6
530	6	26327302	26336277	8976	45	0.00733549	12.3518	26335255	LOC112580037
583	7	4580457	4584723	4267	9	0.00734451	12.351	4584572	PTPN11
1098	16	33400693	33449774	49082	16	0.0075286	12.3308	33407237	NUP98
1049	15	39242436	39278477	36042	3	0.00754984	12.3283	39242436	STMN2
843	11	20683907	20685024	1118	2	0.00755994	12.3271	20685024	PCNX1
743	9	55626629	55626629	1	1	0.00759671	12.3236	55626629	KCTD16
602	7	49400587	49400587	1	1	0.00762081	12.3212	49400587	HVCN1
311	3	115943967	115943967	1	1	0.00767451	12.3158	115943967	LOC102409250
1051	15	41361918	41382288	20371	3	0.00768611	12.3142	41380072	TMEM144
692	8	93400509	93499943	99435	53	0.00770266	12.3127	93431575	LOC112586730
585	7	7516080	7519754	3675	4	0.00776079	12.3064	7519754	SPATA5
686	8	77912711	77949983	37273	23	0.00778138	12.3042	77917188	JADE1
1301	21	28026473	28075732	49260	29	0.00782785	12.2991	28041318	PDZRN3
80	1	145314103	145314103	1	1	0.00783232	12.2986	145314103	ZBBX
76	1	143551821	143597306	45486	24	0.00783904	12.2975	143589478	LOC123334426
333	3	135840304	135841404	1101	2	0.00789385	12.2919	135840304	LOC123330008
881	11	92143219	92148204	4986	2	0.00795471	12.2858	92143219	CMYA5
547	6	45421265	45429880	8616	4	0.00796306	12.285	45421265	LOC123334046
1217	19	22115908	22149430	33523	17	0.00802261	12.2799	22130384	LOC123330362
723	9	28604116	28614677	10562	5	0.00809576	12.2705	28608754	SYCP1
1083	15	81300605	81348613	48009	8	0.00812179	12.267	81348613	SCX
1205	19	279904	284523	4620	18	0.00812622	12.2664	281162	SLIT3
394	4	72134654	72134654	1	1	0.00812885	12.265	72134654	ANKRD11
230	3	23317069	23317069	1	1	0.00815052	12.2628	23317069	FBXL20
744	9	56656294	56706820	50527	17	0.00818248	12.2591	56680096	LOC123335059
1187	18	35450852	35495938	45087	19	0.00824778	12.2518	35471038	ZFP90
600	7	42674172	42674172	1	1	0.00825084	12.2514	42674172	GAS8
1353	22	55624778	55648108	23331	6	0.00825561	12.2506	55639853	LOC123331130
204	2	164613500	164615577	2078	9	0.00830527	12.2439	164614905	MYLK3
1231	19	54504092	54523813	19722	32	0.00832641	12.2419	54516022	LOC112580719
184	2	140047440	140048475	1036	4	0.00833237	12.2413	140048275	SATB2
37	1	72566972	72571438	4467	11	0.00835015	12.2394	72570278	ROBO1
925	12	67881079	67896737	15659	30	0.00836767	12.2378	67892650	PHKB
361	4	24318143	24361562	43420	5	0.00838167	12.2363	24318758	TENT4B
396	4	80450366	80489124	38759	2	0.00838167	12.2363	80489124	CNTN1
1048	15	34661589	34662108	520	2	0.00841289	12.2333	34662108	LOC102414885
40	1	81006313	81021694	15382	21	0.00843378	12.2313	81010590	RBL2
754	9	68891087	68895630	4544	2	0.00843378	12.2313	68895630	CHD9
589	7	16499880	16499880	1	1	0.0084712	12.2264	16499880	MAPK10
1274	20	48450450	48451178	729	2	0.00848606	12.2247	48451178	SEMA4B
205	2	164922824	164929505	6682	2	0.00849741	12.2225	164929505	CUL3
1378	23	34802867	34802867	1	1	0.00850449	12.2215	34802867	AFAP1L2
1157	17	63617920	63642534	24615	9	0.00863622	12.2055	63641855	FTO
1230	19	51010643	51010643	1	1	0.0086416	12.2049	51010643	CDH12
339	3	138051356	138051356	1	1	0.00872715	12.1956	138051356	LOC123330362
871	11	69404574	69449969	45396	6	0.00877674	12.1887	69448823	SPRED1
1278	20	52507896	52534679	26784	3	0.00877674	12.1891	52525292	AGBL1
629	7	78232144	78232149	6	2	0.00881515	12.1835	78232144	FTO
1043	15	20206674	20249628	42955	12	0.00889579	12.1752	20236478	UBR5
448	5	18952297	19031040	78744	21	0.00889579	12.1752	18976973	KIAA1614
1270	20	45290837	45290837	1	1	0.009106	12.1563	45290837	HDGFL3
587	7	15967235	15967235	1	1	0.00911756	12.1551	15967235	PTPN13
1325	22	855681	881240	25560	9	0.00917875	12.1487	881240	LOC123330130
1347	22	34622008	34641368	19361	4	0.00919894	12.1465	34622019	CCDC186
242	3	42310621	42387043	76423	8	0.0092621	12.1399	42342194	TAOK1
1105	16	42653114	42717989	64876	56	0.00929941	12.1362	42693735	SBF2
728	9	40401400	40409528	8129	4	0.00932277	12.1341	40401400	EBF1
127	2	31864858	31864858	1	1	0.0093453	12.132	31864858	LOC123464556
446	5	13802516	13808686	6171	2	0.00935212	12.1309	13808686	HMCN1
695	8	95257599	95303217	45619	39	0.00938172	12.1282	95296881	PLXNA4
1330	22	17349575	17349575	1	1	0.0094347	12.1225	17349575	LOC102405292
671	8	62213098	62262570	49473	52	0.00943836	12.1221	62244098	CA10
916	12	50313746	50440427	126682	11	0.00947469	12.1189	50313746	POLR3B
883	11	96914860	96921876	7017	3	0.0094845	12.118	96917932	LOC112582809
95	1	173000321	173044213	43893	7	0.00951183	12.1159	173037562	PHLDB3
1241	19	70920198	70947559	27362	22	0.00957157	12.1095	70928668	SLC6A3
755	9	70846079	70848512	2434	11	0.00961322	12.1053	70848477	ZC3H4
372	4	42685199	42692080	6882	2	0.00965454	12.1017	42685199	YARS2
1226	19	33328309	33377257	48949	19	0.00968784	12.0983	33354493	C7
896	12	29074906	29075419	514	3	0.00970959	12.0965	29075419	STPG4
839	11	16416627	16425625	8999	5	0.0097155	12.0959	16416680	IGLON5
541	6	34550409	34561074	10666	5	0.00972842	12.0948	34550409	WDR47
251	3	55555756	55561006	5251	3	0.00973033	12.0941	55561006	SLIT3
597	7	33432405	33432428	24	3	0.00977039	12.09	33432428	DOCK2
802	10	35241570	35242379	810	4	0.00981818	12.0851	35242379	TMEM174
1065	15	51603064	51630343	27280	12	0.00983048	12.084	51630343	CRH
106	1	199311262	199425884	114623	26	0.00984326	12.0824	199413431	TBC1D5
668	8	57916271	57916271	1	1	0.00990132	12.0779	57916271	ERBIN
841	11	19150001	19199426	49426	89	0.00991576	12.0761	19150563	DPF3
1029	14	72511919	72519864	7946	5	0.00995044	12.0727	72519864	LOC102405323
172	2	115581782	115609021	27240	5	0.0100548	12.0624	115581782	LOC112580705
1102	16	39433542	39433542	1	1	0.0100548	12.0623	39433542	MIER3
799	10	29905810	29905810	1	1	0.0101343	12.0546	29905810	PDE7B
756	9	73200351	73249406	49056	96	0.0102042	12.0486	73204948	LOC112586929
932	12	86401519	86449799	48281	4	0.0102842	12.0421	86428603	NOL10
142	2	53470433	53626123	155691	17	0.0103123	12.0394	53523366	ZC3H4
877	11	86626100	86629688	3589	2	0.0103205	12.0385	86626100	PAQR5
572	6	103877475	103897259	19785	4	0.0103383	12.0364	103877475	HIVEP3
1095	16	22551143	22599589	48447	17	0.0103436	12.0359	22584313	LOC123465471
414	4	101674912	101739771	64860	6	0.0103539	12.035	101674938	TRNAG-CCC
437	4	138907616	138907616	1	1	0.0103539	12.035	138907616	LOC102397826
1060	15	47655550	47698263	42714	13	0.010391	12.0315	47663014	PTGER4
1027	14	61858573	61858773	201	3	0.0104257	12.0284	61858773	C9
946	13	5509129	5545357	36229	12	0.0104653	12.025	5537259	DROSHA
399	4	90754865	90934108	179244	29	0.0104729	12.0245	90849282	LOC123333304
644	7	114001918	114003264	1347	3	0.0105127	12.0211	114001918	LOC112580719
1220	19	26363271	26378909	15639	21	0.0105256	12.0196	26374112	MARCHF11
176	2	117952656	117966322	13667	13	0.0105549	12.0173	117961292	DNAH5
535	6	30097534	30199330	101797	18	0.0105642	12.0166	30196174	FOXP1
1195	18	53274347	53299525	25179	16	0.0105644	12.0164	53298551	PRKD2
162	2	86350214	86397933	47720	28	0.0105956	12.013	86367706	GCG
356	4	5954181	5981362	27182	7	0.0106002	12.0124	5978398	SCUBE1
1250	20	7732839	7732839	1	1	0.0106565	12.0077	7732839	TRIP13
1395	24	30270455	30310846	40392	2	0.010679	12.0057	30270455	SHISA9
574	6	115300309	115312237	11929	35	0.010681	12.0054	115308981	ASB18
890	12	9614835	9623620	8786	6	0.0106954	12.0044	9614835	HK2
609	7	52340127	52340128	2	2	0.0107436	12.0001	52340128	LOC112580738
1303	21	28348312	28348822	511	3	0.0108333	11.9925	28348822	LRRC14B
46	1	96364905	96364933	29	3	0.0108377	11.992	96364905	LOC123330579
502	5	110916258	110917533	1276	6	0.0108749	11.988	110917311	KIRREL3
1050	15	41250158	41299914	49757	144	0.0109212	11.9839	41260318	LOC123329468
92	1	164738974	164738974	1	1	0.0109255	11.9836	164738974	FARS2
449	5	19207933	19278645	70713	48	0.010941	11.9821	19230328	PRELID3A
1392	24	17706008	17706424	417	5	0.0110269	11.9746	17706008	C24H16orf82
740	9	50455658	50480101	24444	4	0.0110479	11.9728	50478951	MTF2
281	3	63138205	63185234	47030	2	0.0110624	11.9716	63185234	BMP6
1006	14	22934004	22934004	1	1	0.0111901	11.9604	22934004	BMP6
983	13	75858740	75858740	1	1	0.0112262	11.9568	75858740	ENOX1
509	6	3383446	3383446	1	1	0.0112531	11.9544	3383446	ATXN1
691	8	92505453	92564687	59235	39	0.0113974	11.9416	92523852	LOC123466116
1308	21	38559264	38584433	25170	19	0.0114218	11.9397	38583351	CADPS
149	2	61493957	61598339	104383	26	0.0114501	11.9364	61561955	DTHD1
249	3	53605842	53648740	42899	5	0.0115613	11.9266	53626742	ZC3H4
457	5	29849504	29851780	2277	2	0.0115647	11.9263	29851780	ACAP3
421	4	108016016	108023870	7855	12	0.0115711	11.9258	108023347	LOC102413674
105	1	193155556	193199509	43954	6	0.0116508	11.9194	193198397	LOC123466176
1309	21	38758422	38758422	1	1	0.0117031	11.9149	38758422	CADPS
988	14	4471965	4518050	46086	30	0.0117341	11.9119	4479470	REV1
950	13	15616232	15642322	26091	4	0.0118247	11.9021	15616448	LOC123328868
1031	14	78390906	78390907	2	2	0.0118275	11.9018	78390906	LOC123329785
842	11	20301717	20301717	1	1	0.0118369	11.9005	20301717	SIPA1L1
721	9	26900620	26900620	1	1	0.0118554	11.8984	26900620	NUDT3
940	12	102205725	102205725	1	1	0.0118858	11.8956	102205725	AK8
496	5	98571439	98571439	1	1	0.0119206	11.8916	98571439	INTS4
120	2	21146300	21147321	1022	4	0.0119348	11.8905	21146567	LOC112578653
288	3	68189538	68224158	34621	10	0.0119962	11.8859	68196793	GALNT7
458	5	30374358	30437776	63419	87	0.0120049	11.8849	30410750	SHISA9
803	10	35392521	35449024	56504	16	0.0120282	11.8832	35411895	LOC123328023
1092	16	11601396	11629078	27683	31	0.012043	11.8817	11624235	LOC123329712
84	1	155447088	155447088	1	1	0.0120443	11.8815	155447088	PRIM2
193	2	147502338	147553734	51397	77	0.0121347	11.8742	147502338	KLF7
1248	20	2751150	2757608	6459	6	0.0121554	11.8726	2751150	LOC123465236
805	10	38665653	38711098	45446	6	0.0121705	11.8713	38711098	LOC123327827
443	5	5393547	5393547	1	1	0.0122202	11.8676	5393547	LOC102404366
837	11	6329174	6329766	593	4	0.0122396	11.8663	6329534	IMP4
1175	18	18562300	18583567	21268	7	0.0122509	11.8651	18582820	PHF20
1111	16	46953033	47098488	145456	72	0.012289	11.8622	47081222	ITSN1
1216	19	21899042	21901733	2692	3	0.0123164	11.8593	21901733	TUBGCP5
555	6	56252879	56259606	6728	2	0.012368	11.8556	56259606	PTPN18
1244	19	71501013	71547181	46169	14	0.0123848	11.8542	71504838	SDHA
1360	23	7964671	7999435	34765	23	0.0123947	11.8535	7977962	C16H11orf49
50	1	103783599	103789578	5980	7	0.0124356	11.8506	103787192	NAA50
676	8	63442537	63449643	7107	19	0.0124519	11.8494	63444130	FKBP9
43	1	81844929	81844929	1	1	0.0124668	11.8484	81844929	FRZB
790	10	9469005	9514733	45729	17	0.0124668	11.8484	9474003	SYNJ2
848	11	28359317	28417991	58675	6	0.0126116	11.8387	28359317	KCNH5
956	13	24332280	24334670	2391	5	0.0126116	11.8389	24332280	LOC123330891
344	3	141551952	141551952	1	1	0.0126116	11.8389	141551952	HOXD8
519	6	13912842	13926993	14152	6	0.0126831	11.8339	13926993	ARHGEF11
922	12	63818455	63818455	1	1	0.0127523	11.8299	63818455	HOXD10
1035	15	1600057	1634056	34000	38	0.0127644	11.8277	1600893	LOC102410221
864	11	59703642	59703642	1	1	0.0128308	11.822	59703642	HOXD13
353	3	160545883	160549539	3657	28	0.0128809	11.8187	160546183	EPB41L4B
121	2	24102547	24118844	16298	6	0.0128943	11.8177	24102547	ABCF1
1397	24	32327912	32327912	1	1	0.0128955	11.8176	32327912	HOXD11
418	4	102256824	102289535	32712	4	0.0129327	11.8145	102289535	CEP290
57	1	115692094	115692094	1	1	0.0129379	11.8142	115692094	LRCH3
258	3	57253991	57298444	44454	14	0.012988	11.8101	57261788	LOC102416297
310	3	115176490	115186458	9969	14	0.012988	11.8101	115179333	GCG
1296	21	23860847	23926721	65875	65	0.0130072	11.8089	23890482	CNTN4
16	1	24333395	24490489	157095	40	0.0130249	11.8076	24341206	SLC4A10
417	4	102152659	102199867	47209	18	0.0130556	11.8052	102152659	TMTC3
722	9	27095383	27118762	23380	5	0.0130913	11.8026	27095413	HAPLN1
576	6	118758068	118758068	1	1	0.0131618	11.7978	118758068	LOC123331519
769	9	96401141	96401141	1	1	0.0132049	11.7951	96401141	LOC112582250
34	1	65685455	65685455	1	1	0.0132082	11.7948	65685455	LRP1B
21	1	39414184	39414184	1	1	0.0132247	11.7934	39414184	MCPH1
518	6	13730198	13730334	137	3	0.0132666	11.7904	13730309	MGAT5
1068	15	55950616	55999991	49376	93	0.0132694	11.7901	55959379	LOC112579180
160	2	85100514	85146740	46227	11	0.0133739	11.782	85146154	NCKAP5
902	12	36693135	36693135	1	1	0.0133872	11.7812	36693135	SPTBN1
1017	14	34950326	34999349	49024	8	0.0133878	11.781	34960021	EPB41L2
1273	20	48300365	48300365	1	1	0.013415	11.7779	48300365	FES
23	1	42400957	42400957	1	1	0.0134963	11.7724	42400957	CSMD1
404	4	91742593	91749371	6779	5	0.0135625	11.7681	91749371	DAZAP2
918	12	56938859	56938892	34	3	0.0135894	11.7658	56938892	SATB2
346	3	148575554	148599029	23476	9	0.0136449	11.7624	148585575	SYK
621	7	68796340	68808898	12559	13	0.0136449	11.7622	68797732	SPATS2L
1350	22	46375033	46375033	1	1	0.0136467	11.762	46375033	C2CD6
1132	17	4732141	4740842	8702	2	0.0138008	11.7516	4732141	TTC28
562	6	83114483	83148254	33772	18	0.0138077	11.7511	83114483	LOC102390855
884	11	100505444	100506796	1353	8	0.0138887	11.7448	100506166	ADAM23
594	7	30275267	30299222	23956	6	0.0139071	11.7432	30290466	KLF7
599	7	41858691	41858691	1	1	0.0139071	11.7432	41858691	LOC123465467
714	9	18451002	18462276	11275	7	0.0139312	11.7412	18451002	ERBB4
1379	23	40356321	40356321	1	1	0.0139741	11.7389	40356321	MREG
234	3	27934261	27934263	3	2	0.0139862	11.738	27934261	DHRS7B
1154	17	62884667	62898520	13854	12	0.0140007	11.7364	62886611	BBS9
255	3	56836813	56846187	9375	5	0.0140007	11.7364	56836813	LOC112583481
30	1	52858189	52949842	91654	12	0.0140108	11.7356	52866653	CUL3
402	4	91573249	91574369	1121	2	0.0141183	11.7273	91573249	SLC11A2
511	6	7638498	7644717	6220	2	0.0141411	11.7256	7644717	ATF6
280	3	62793840	62800471	6632	9	0.0141793	11.7229	62793840	DHDDS
1265	20	36284324	36296324	12001	2	0.0141939	11.7219	36284324	LOC112580858
1286	20	68389753	68389753	1	1	0.0142474	11.7186	68389753	IFNLR1
666	8	52100016	52139516	39501	5	0.0142517	11.718	52100016	TFEC
944	13	1754627	1756105	1479	2	0.0142701	11.7165	1754627	LOC123328941
1228	19	34892520	34892601	82	2	0.0143112	11.7135	34892601	C9
243	3	42458182	42458182	1	1	0.0143114	11.7132	42458182	LOC102410096
1221	19	26468234	26468234	1	1	0.014332	11.7117	26468234	LOC102409763
90	1	162869390	162869390	1	1	0.0143576	11.7096	162869390	TEDC1
550	6	49324555	49324555	1	1	0.0143698	11.7087	49324555	MTA1
866	11	64900390	64999457	99068	21	0.0143729	11.7077	64900390	TMEM62
536	6	30579659	30579659	1	1	0.0143729	11.7078	30579659	PACS2
265	3	58913973	58947819	33847	5	0.0143818	11.7069	58947652	BRF1
128	2	32414996	32414996	1	1	0.0144251	11.7029	32414996	LOC102407515
495	5	95239143	95239321	179	2	0.0144486	11.7014	95239321	LOC112585150
1139	17	16264689	16349940	85252	36	0.0144696	11.6998	16340494	LOC112580035
294	3	76765278	76787911	22634	4	0.0144784	11.6993	76765278	TRIP11
138	2	50370229	50406136	35908	4	0.0145343	11.6944	50370229	POLR3B
491	5	76721802	76721802	1	1	0.0146329	11.6855	76721802	LOC123330700
260	3	57525831	57531943	6113	2	0.0146513	11.6842	57531943	HLF
1374	23	29158952	29158952	1	1	0.0146601	11.6835	29158952	LOC102411921
549	6	46542460	46542460	1	1	0.0146951	11.681	46542460	TTC6
264	3	58475973	58475974	2	2	0.0146965	11.6807	58475974	LOC102400198
995	14	10602548	10699268	96721	4	0.0147639	11.6764	10699268	LOC123329065
1080	15	75450853	75469034	18182	22	0.0147666	11.676	75454984	LOC112580804
514	6	12098232	12098713	482	2	0.0147668	11.6759	12098713	LOC123330774
959	13	26696408	26696408	1	1	0.0147831	11.6747	26696408	LOC112580858
981	13	71279311	71279311	1	1	0.0149239	11.6654	71279311	RB1
354	3	161092097	161092974	878	2	0.014966	11.6618	161092097	PALM2AKAP2
651	8	15706536	15736838	30303	17	0.0150007	11.6591	15731129	GLCCI1
885	11	100559540	100574487	14948	10	0.0150384	11.6566	100564325	HDGFL3
15	1	24056021	24056021	1	1	0.0151916	11.6475	24056021	TUSC3
1201	18	58797239	58797239	1	1	0.0152569	11.6429	58797239	FES
776	9	104270426	104270426	1	1	0.0152569	11.643	104270426	CPAMD8
1240	19	64812621	64822519	9899	4	0.0153614	11.6358	64822519	LOC123330634
1252	20	11451102	11476993	25892	2	0.0154089	11.6318	11451102	PPP4R4
298	3	83746081	83747448	1368	15	0.0154323	11.6298	83746081	LOC102392582
461	5	36500096	36515366	15271	5	0.0154387	11.6294	36504860	LRRK1
1155	17	62974051	62974052	2	2	0.0154454	11.6291	62974052	LOC123330008
1327	22	6750693	6769927	19235	30	0.0154454	11.629	6763997	SELENOS
1015	14	33389067	33389067	1	1	0.0154743	11.6272	33389067	LOC112580932
649	8	4994347	5046930	52584	25	0.0154809	11.6265	4996289	GRB10
1	1	3494124	3494124	1	1	0.0155304	11.6228	3494124	LOC102395276
10	1	19142513	19142513	1	1	0.0155519	11.6213	19142513	ITGA9
831	10	97967090	97967090	1	1	0.0155636	11.6203	97967090	LOC102395361
74	1	141729524	141729524	1	1	0.015575	11.6195	141729524	TOPAZ1
1076	15	69702686	69709050	6365	6	0.0155985	11.6176	69707096	LOC123464522
904	12	36885823	36897470	11648	12	0.0156444	11.6147	36886742	RABEP1
909	12	43551780	43591876	40097	2	0.0156868	11.6119	43551780	TRPM7
930	12	81144943	81144943	1	1	0.0157157	11.6105	81144943	TATDN2
1276	20	50098927	50099295	369	6	0.0157196	11.6102	50099235	IRAK2
1185	18	27200609	27200615	7	2	0.0157541	11.6072	27200615	PRRT3
232	3	24053839	24077382	23544	3	0.0157598	11.6066	24053839	TUSC3
233	3	26058878	26059057	180	2	0.015906	11.5956	26058878	JAGN1
118	2	18449342	18449342	1	1	0.0159108	11.5951	18449342	RPUSD3
286	3	64867532	64867583	52	3	0.0159192	11.5941	64867583	ARPC4
64	1	123889830	123925527	35698	33	0.0159583	11.5917	123904089	LOC102391153
658	8	32588706	32588706	1	1	0.0159696	11.5905	32588706	LOC112586469
1151	17	61814348	61817544	3197	3	0.0159985	11.5882	61816426	TMEM184C
428	4	124801247	124844120	42874	21	0.0160565	11.5846	124811982	SIPA1L2
47	1	99648238	99648238	1	1	0.016145	11.5785	99648238	LOC123465611
1007	14	25387607	25387607	1	1	0.0161617	11.5776	25387607	LOC123330931
1093	16	14143551	14143551	1	1	0.0161617	11.5774	14143551	TTLL3
206	2	168239337	168239337	1	1	0.0161676	11.5764	168239337	TADA3
684	8	77200524	77242161	41638	9	0.0161676	11.5761	77200524	HECW1
976	13	62902332	62920087	17756	8	0.0161812	11.5748	62913422	LOC102414025
17	1	25411447	25411462	16	2	0.0162004	11.5735	25411447	MICU3
1376	23	30233364	30233364	1	1	0.0162205	11.5716	30233364	OGG1
852	11	37787942	37787942	1	1	0.0162352	11.5704	37787942	LOC112587820
1047	15	29241626	29241626	1	1	0.0162612	11.568	29241626	PDZRN3
1104	16	39974076	39974076	1	1	0.0162883	11.5664	39974076	SYT9
1243	19	71342752	71349960	7209	2	0.0163432	11.562	71349960	CEP72
1277	20	50750190	50750190	1	1	0.0163516	11.5614	50750190	ISG20
379	4	51595316	51598242	2927	2	0.0164436	11.5559	51598242	FOXP1
986	14	418551	422436	3886	3	0.0164625	11.555	422436	CADPS
750	9	61810685	61843508	32824	10	0.016609	11.5457	61817124	TMEM184C
711	9	9493480	9493480	1	1	0.0166325	11.5442	9493480	FHIT
1002	14	16977819	16977819	1	1	0.0166701	11.542	16977819	CTNNBL1
660	8	35451967	35491366	39400	42	0.0166881	11.5409	35472370	VAV3
1245	20	723114	723115	2	2	0.0168139	11.5335	723114	LOC123330886
9	1	13617230	13625427	8198	11	0.0168348	11.5324	13625427	GLYCTK
143	2	56625360	56625360	1	1	0.0169161	11.5278	56625360	SAP130
1267	20	44485545	44485545	1	1	0.0170005	11.5227	44485545	WDR82
957	13	24662813	24662813	1	1	0.0171154	11.5161	24662813	RAD54L2
529	6	26248742	26272609	23868	5	0.0171977	11.5117	26255859	LOC102413980
405	4	94381661	94424676	43016	3	0.0172864	11.5059	94381661	SMUG1
31	1	56311336	56330189	18854	8	0.0173208	11.5039	56330189	DOCK3
1206	19	1468652	1468652	1	1	0.0173556	11.5021	1468652	DOCK2
553	6	51530540	51540716	10177	3	0.0173755	11.5009	51540716	DAG1
1189	18	47923108	47939373	16266	13	0.0174247	11.4986	47932236	RYR1
1249	20	4505667	4525129	19463	3	0.0175032	11.4937	4505667	NBEAL2
811	10	41316497	41334811	18315	4	0.0175445	11.4904	41334811	HTR1E
475	5	58701286	58702875	1590	5	0.0175502	11.4897	58701286	LOC112585116
24	1	46422688	46424414	1727	2	0.0175696	11.4881	46424414	LOC102391941
611	7	58649631	58649631	1	1	0.0175773	11.4871	58649631	ATP2B2
851	11	35405056	35407788	2733	8	0.0176304	11.484	35405056	LOC123328023
970	13	48956088	48964208	8121	10	0.0176648	11.4817	48964208	MCM2
157	2	78248583	78248596	14	2	0.017676	11.4809	78248583	MYO3B
1373	23	29044257	29048547	4291	5	0.0177771	11.4717	29044694	LOC123331147
1202	18	61107556	61107556	1	1	0.0177887	11.4709	61107556	ZCCHC2
1099	16	36997511	36997616	106	3	0.0179605	11.4591	36997511	TNFRSF11A
770	9	96465542	96465542	1	1	0.0179605	11.4592	96465542	DNMT1
208	2	173328615	173350947	22333	26	0.0179756	11.4582	173338304	LOC112582949
124	2	29007134	29064614	57481	27	0.017996	11.4571	29064254	NTSR1
247	3	51561522	51561522	1	1	0.0180561	11.4521	51561522	FAM210A
709	9	8318131	8318131	1	1	0.0180627	11.4499	8318131	PRELID3A
914	12	49316487	49322196	5710	14	0.0180694	11.4492	49318251	TCF7L1
882	11	96560057	96591047	30991	10	0.0180958	11.4477	96560057	YES1
1203	18	65255344	65255344	1	1	0.0181509	11.4444	65255344	ZNF521
87	1	159503602	159503602	1	1	0.0181521	11.4443	159503602	RAP2B
1266	20	41948973	41948973	1	1	0.0181725	11.4433	41948973	FAM189A1
875	11	82640671	82644654	3984	2	0.0182547	11.4385	82640671	REC114
187	2	141077042	141124909	47868	8	0.0182923	11.4364	141077137	SPATS2L
1369	23	21769145	21794519	25375	7	0.0184309	11.4271	21769145	FTO
1153	17	62664305	62674802	10498	6	0.0184325	11.427	62669783	NR3C2
818	10	58950612	58996238	45627	12	0.0186193	11.4148	58957860	HACE1
319	3	121628569	121628569	1	1	0.0186612	11.4119	121628569	RUSC2
905	12	37526303	37526303	1	1	0.0186703	11.4114	37526303	CCDC88A
219	2	184176081	184193858	17778	2	0.0186963	11.4098	184176081	LOC123331334
85	1	156879106	156935075	55970	16	0.0188152	11.3999	156879106	C1H3orf33
1000	14	15083063	15097571	14509	9	0.0189533	11.3919	15091555	BLNK
406	4	94513289	94528243	14955	2	0.0189852	11.3906	94528243	COPZ1
641	7	102393400	102399974	6575	6	0.0189901	11.3902	102393400	PITX3
1161	18	2446683	2449598	2916	3	0.0190096	11.3886	2446683	LOC102393517
1268	20	44741110	44741110	1	1	0.0190113	11.3884	44741110	GBF1
1311	21	47250244	47284499	34256	5	0.0190176	11.3878	47270838	CACNA1D
739	9	50304791	50334602	29812	2	0.0190176	11.3877	50304791	CSNK1A1
309	3	109118520	109118520	1	1	0.0190728	11.3849	109118520	TRPM3
952	13	17950448	17950448	1	1	0.0190812	11.3844	17950448	LOC123464831
104	1	191896399	191896399	1	1	0.019089	11.384	191896399	RUNX1
975	13	60365159	60440165	75007	3	0.019092	11.3838	60390366	RXFP2
145	2	58257171	58257171	1	1	0.0191271	11.3807	58257171	LOC123331448
12	1	22502678	22551835	49158	2	0.0191363	11.38	22502678	LOC123465471
194	2	151433462	151481606	48145	12	0.0191363	11.38	151474925	LOC123465467
824	10	76308017	76317379	9363	13	0.0191525	11.3786	76317379	LOC102390748
119	2	19066984	19067385	402	4	0.0191971	11.3756	19067385	CUX1
55	1	114202860	114246605	43746	10	0.0192481	11.3723	114217232	KALRN
1197	18	53990057	53990502	446	4	0.0193015	11.3692	53990401	ZNF541
833	10	104107057	104190455	83399	5	0.0193031	11.369	104148080	LOC112582586
1052	15	44325206	44329401	4196	2	0.0193335	11.3671	44329401	AUTS2
183	2	139406445	139406491	47	2	0.0193377	11.3666	139406445	HIRIP3
844	11	20758083	20795963	37881	13	0.0193888	11.3641	20763061	LOC112587797
44	1	84403438	84403438	1	1	0.0194357	11.3616	84403438	C24H16orf92
212	2	178751886	178751886	1	1	0.0194376	11.3614	178751886	DHDDS
807	10	39108869	39108869	1	1	0.0194972	11.358	39108869	YPEL3
1173	18	15552358	15579911	27554	3	0.0195041	11.3576	15579911	PHKB
835	11	4254510	4259123	4614	2	0.0195233	11.3567	4254510	TAOK2
274	3	61562118	61562118	1	1	0.0195826	11.3538	61562118	INO80E
524	6	21360386	21360386	1	1	0.0197177	11.3474	21360386	LOC123334236
792	10	10510538	10565476	54939	14	0.0197623	11.3442	10525425	ARID1B
534	6	30002614	30029357	26744	5	0.0197745	11.3428	30022646	MAGI3
115	2	7685364	7728051	42688	38	0.0197993	11.3414	7701026	TMEM170B
462	5	36898736	36899705	970	2	0.0198387	11.3396	36898736	SPSB1
188	2	142211321	142211322	2	2	0.0198561	11.3389	142211322	C2CD6
558	6	65306750	65307592	843	2	0.0199186	11.3356	65306750	LOC102409134
141	2	52800575	52800575	1	1	0.0199529	11.3339	52800575	OCA2
997	14	12135074	12135074	1	1	0.0199897	11.3322	12135074	PTPRT
892	12	13010504	13075759	65256	18	0.0201166	11.3246	13040342	TRNAC-GCA
510	6	3719405	3721089	1685	3	0.0201342	11.3233	3721089	LMX1A
1144	17	31792421	31792421	1	1	0.0201532	11.3222	31792421	TMEM144
254	3	56418995	56447223	28229	20	0.0201847	11.3206	56434680	LOC102409347
385	4	59000909	59049837	48929	37	0.020188	11.3203	59014542	NEDD1
279	3	62366207	62396580	30374	2	0.0203407	11.3124	62366207	LOC102406520
515	6	12614500	12697320	82821	8	0.0203753	11.3092	12614500	FCRL3
774	9	101534312	101536608	2297	2	0.0204153	11.3065	101536608	KATNIP
819	10	65225546	65247012	21467	11	0.0205058	11.3024	65225546	REV3L
694	8	94499318	94499930	613	4	0.0206157	11.2971	94499514	LOC123334871
647	8	355031	355031	1	1	0.0206435	11.2957	355031	MYH11
350	3	153093942	153100107	6166	8	0.0207617	11.2897	153098394	SHISA9
293	3	73432167	73432167	1	1	0.0208336	11.2866	73432167	SCARA5
588	7	16273469	16273469	1	1	0.0209635	11.28	16273469	MAPK10
1307	21	38357417	38357417	1	1	0.0210142	11.2768	38357417	RBFOX1
33	1	62134911	62134911	1	1	0.0210192	11.2764	62134911	RBFOX1
447	5	16900277	16900381	105	2	0.0210192	11.2763	16900277	LOC123333641
775	9	104162991	104179170	16180	11	0.02102	11.2762	104174245	SIN3B
1024	14	55245897	55256508	10612	7	0.0210992	11.2728	55245897	FRMD4A
221	3	1252194	1254031	1838	2	0.0211123	11.2722	1254031	NLRC3
393	4	72072143	72072143	1	1	0.0211367	11.2711	72072143	MSRB3
567	6	99149369	99149369	1	1	0.0212273	11.2672	99149369	EFCAB14
985	13	88156198	88174448	18251	2	0.0213744	11.261	88156198	SLC39A11
793	10	10879619	10879619	1	1	0.0213759	11.2609	10879619	LOC123327642
622	7	68876552	68890866	14315	7	0.0214564	11.2569	68878628	GRB2
1192	18	50589449	50594039	4591	3	0.0214608	11.2566	50589449	ATP1A3
1336	22	19215466	19215466	1	1	0.0214916	11.255	19215466	PRELID3A
140	2	51915340	51943437	28098	2	0.0215086	11.2541	51915340	LOC123332537
424	4	112250343	112250343	1	1	0.0215519	11.2522	112250343	LOC123333112
341	3	138633798	138633798	1	1	0.0215753	11.2507	138633798	GKAP1
1349	22	40762950	40803788	40839	18	0.0215785	11.2504	40799113	CCDC137
931	12	81754533	81756966	2434	2	0.0215912	11.2499	81756966	TSPAN10
62	1	123000294	123001597	1304	2	0.0216412	11.2473	123001597	TP63
1078	15	73662757	73669709	6953	9	0.0216964	11.2448	73667091	TG
573	6	109266220	109266220	1	1	0.0217256	11.2427	109266220	THRAP3
1182	18	21888751	21894274	5524	4	0.0218066	11.238	21893206	FTO
1018	14	36150729	36234199	83471	7	0.0219106	11.2327	36233953	SOCS7
939	12	98819436	98819436	1	1	0.0219438	11.2313	98819436	LRRC8A
1053	15	44540668	44540668	1	1	0.0220168	11.2276	44540668	JPH1
268	3	59754311	59754313	3	3	0.0220743	11.2254	59754313	LOC123332631
78	1	144302818	144318066	15249	3	0.022169	11.2201	144302818	LOC102399298
352	3	155622469	155657679	35211	2	0.0222457	11.2163	155622469	RPAIN
178	2	128313242	128313242	1	1	0.0223363	11.2125	128313242	CNTNAP5
173	2	116572327	116576624	4298	4	0.022365	11.2112	116572327	NCKAP5
292	3	70703148	70714302	11155	4	0.0223953	11.2098	70714302	LOC123332402
482	5	65164699	65196639	31941	14	0.0224323	11.2075	65181311	TRNAC-GCA
278	3	62252543	62254625	2083	3	0.0225393	11.2027	62252543	CA10
657	8	31968394	31968394	1	1	0.0226229	11.1978	31968394	SLC25A40
992	14	5781501	5788323	6823	7	0.0227165	11.1936	5781896	LOC123329128
407	4	97604294	97638742	34449	4	0.022795	11.19	97638028	PLEKHG7
846	11	27565475	27565475	1	1	0.0228042	11.1894	27565475	PPP2R5E
1229	19	41896537	41930492	33956	3	0.0228128	11.1888	41930492	DROSHA
947	13	9726823	9726828	6	2	0.0228436	11.187	9726828	ASIC2
1069	15	58180553	58180553	1	1	0.0229125	11.1842	58180553	RFFL
845	11	25081614	25084410	2797	5	0.0229483	11.1825	25084364	RAD51D
1344	22	33024212	33024256	45	5	0.0229563	11.1815	33024256	LOC123331136
979	13	69536677	69538726	2050	3	0.022977	11.1807	69536891	LOC112584020
1075	15	68926024	68928430	2407	5	0.0230189	11.1786	68926024	LOC112584019
1355	22	56128074	56131421	3348	5	0.0230847	11.1757	56131421	LOC112584022
1213	19	13436823	13436960	138	2	0.0231071	11.1744	13436960	LOC112584021
1324	21	60411235	60411261	27	2	0.0231844	11.1715	60411235	LOC112584017
1186	18	32712159	32718300	6142	5	0.0232134	11.1697	32718299	LOC112584018
543	6	39938733	39982812	44080	5	0.0232764	11.1668	39969984	SYT9
625	7	71098009	71136511	38503	5	0.0233279	11.1646	71098009	LOC123334563
436	4	136218033	136218736	704	4	0.0233396	11.1639	136218033	LOC112584678
1003	14	17177356	17177356	1	1	0.0233933	11.1605	17177356	LOC102412899
953	13	21965674	21965674	1	1	0.0234992	11.1557	21965674	GPC6
1107	16	43566916	43566916	1	1	0.0235096	11.155	43566916	LOC123332463
757	9	80239446	80239446	1	1	0.023525	11.1542	80239446	LOC102415089
197	2	156250785	156252830	2046	2	0.0235878	11.1516	156252830	MREG
1162	18	11017912	11017912	1	1	0.0235988	11.151	11017912	GSE1
131	2	38218581	38218581	1	1	0.0237003	11.1463	38218581	LOC112583818
936	12	88242326	88249571	7246	7	0.0237287	11.1452	88245440	LOC112578126
101	1	184267861	184267861	1	1	0.0238532	11.1396	184267861	BRWD1
1293	21	16205635	16235473	29839	4	0.02393	11.1354	16205635	TOPAZ1
945	13	5291271	5296723	5453	5	0.0239361	11.135	5291271	CA10
240	3	40005155	40032358	27204	2	0.0240937	11.1276	40005155	LOC112583760
679	8	66791778	66791786	9	2	0.0241073	11.1269	66791786	CA10
270	3	60932262	60932262	1	1	0.0241112	11.1268	60932262	CA10
1164	18	13685680	13685680	1	1	0.0241262	11.1261	13685680	GALNS
226	3	11100783	11100906	124	2	0.024143	11.1255	11100783	RNF213
369	4	41601241	41678643	77403	133	0.0241435	11.1254	41601241	LOC123333215
22	1	41806432	41806432	1	1	0.0242519	11.1213	41806432	CSMD1
542	6	35477512	35477512	1	1	0.0242603	11.121	35477512	VAV3
171	2	115377533	115388575	11043	17	0.024289	11.1194	115380780	MGAT5
1312	21	48035001	48035001	1	1	0.0243161	11.1182	48035001	NEK4
444	5	5950443	5951403	961	3	0.0243161	11.1183	5951403	GALNTL6
674	8	63106263	63198985	92723	12	0.024331	11.1171	63186309	BBS9
1125	16	72485225	72499286	14062	9	0.0243408	11.1165	72496827	GALNT7
489	5	74944485	74944485	1	1	0.0243929	11.1142	74944485	KCNT2
1317	21	50526872	50572847	45976	2	0.0244205	11.1128	50572847	DAG1
370	4	41750743	41795527	44785	3	0.0244714	11.1104	41756693	SCARA5
1038	15	15120157	15127046	6890	7	0.0245052	11.1086	15124038	CPQ
433	4	131918262	131918262	1	1	0.0245695	11.1058	131918262	CHRM3
1194	18	51142097	51147385	5289	4	0.024686	11.1005	51143238	PHLDB3
1199	18	56478607	56478607	1	1	0.0248086	11.0935	56478607	KLK12
920	12	59535471	59535471	1	1	0.0248285	11.0924	59535471	USP34
675	8	63374823	63376352	1530	3	0.0248497	11.0915	63376352	NT5C3A
1320	21	54375155	54390153	14999	5	0.024891	11.0899	54376646	ATP2B2
777	9	104762916	104762916	1	1	0.0250679	11.084	104762916	SLC27A1
195	2	152402745	152402836	92	2	0.0250759	11.0837	152402836	ERBB4
340	3	138464885	138533616	68732	5	0.0251304	11.0818	138533615	IDNK
861	11	56919764	56942861	23098	5	0.0252668	11.0763	56940192	HERC1
630	7	80465389	80466258	870	5	0.025322	11.0737	80466000	LOC123332819
784	10	1184636	1184838	203	2	0.0253376	11.0731	1184838	LOC123327841
383	4	53429720	53437682	7963	7	0.0253475	11.0724	53429720	PAH
1016	14	34798617	34798617	1	1	0.0254362	11.0693	34798617	LOC102402843
1404	24	39234861	39234861	1	1	0.0254647	11.0683	39234861	NLRC3
202	2	162750025	162750025	1	1	0.0254714	11.0681	162750025	PAX3
1180	18	21775231	21775231	1	1	0.0254921	11.0672	21775231	FTO
638	7	98097971	98126678	28708	4	0.0255015	11.0668	98126678	BANK1
582	7	4457300	4498291	40992	6	0.0255041	11.0666	4498291	REV1
455	5	26214806	26215552	747	7	0.0255184	11.0661	26215325	AADACL3
88	1	159749158	159749158	1	1	0.0255318	11.0655	159749158	TRNAC-GCA
494	5	95050825	95061943	11119	6	0.0256177	11.0626	95060833	LOC112585150
355	3	166696327	166725499	29173	2	0.0256733	11.0606	166696327	RECK
876	11	85405494	85405494	1	1	0.0256953	11.0597	85405494	LOC123328185
1255	20	19905381	19921249	15869	5	0.0257419	11.0577	19905381	LOC112584105
1261	20	24381795	24381795	1	1	0.0258157	11.0552	24381795	GNE
481	5	65050008	65084748	34741	5	0.0258577	11.0539	65050008	LRBA
865	11	61142114	61142114	1	1	0.0259219	11.0519	61142114	COL15A1
412	4	101360617	101363526	2910	5	0.0260881	11.0453	101360617	LOC123465595
586	7	12180577	12196160	15584	7	0.0261314	11.0431	12196160	ALG2
1214	19	18905213	18906137	925	5	0.0261498	11.0419	18905701	PDE4D
180	2	131623477	131623477	1	1	0.0262238	11.0385	131623477	LOC112582765
276	3	61994887	61994887	1	1	0.0262282	11.0381	61994887	CA10
3	1	8571627	8571627	1	1	0.0262463	11.0375	8571627	PLAT
1331	22	17570375	17570375	1	1	0.0262478	11.0374	17570375	SETBP1
603	7	50012781	50022147	9367	9	0.0262501	11.0373	50012781	FRYL
1113	16	48374368	48374368	1	1	0.0262647	11.0361	48374368	HRURF
539	6	31951627	31952242	616	2	0.0262669	11.0358	31951627	ADORA3
1283	20	64810910	64810910	1	1	0.0263582	11.0313	64810910	LOC102392582
476	5	63555054	63582864	27811	6	0.0263916	11.03	63555054	SIK2
1033	15	100455	100455	1	1	0.0263986	11.0293	100455	FGF17
123	2	28870738	28912324	41587	4	0.0263986	11.0293	28870738	FHIP2B
133	2	43401967	43401967	1	1	0.0264276	11.0281	43401967	NUDT3
626	7	71576797	71576797	1	1	0.026578	11.0218	71576797	RBPJ
435	4	134653256	134653256	1	1	0.0266405	11.0196	134653256	LOC123327554
999	14	12998537	12998537	1	1	0.0266553	11.019	12998537	PTPRT
689	8	83757530	83757530	1	1	0.0266945	11.0172	83757530	BMP1
52	1	105800456	105800456	1	1	0.0268461	11.0121	105800456	PIWIL2
926	12	70175471	70175471	1	1	0.026871	11.0111	70175471	ALK
1375	23	29504889	29532400	27512	15	0.0269213	11.009	29505208	UBE2R2
703	8	110671928	110671936	9	2	0.0269928	11.0049	110671936	CNTNAP2
492	5	90453948	90514679	60732	4	0.0270603	11.0023	90482908	BNC2
420	4	103650687	103698170	47484	81	0.0271276	10.9986	103677216	IDNK
663	8	41456512	41479638	23127	4	0.0271843	10.9949	41457946	MAGI2
1357	22	56888907	56891329	2423	3	0.0272694	10.9912	56888907	GKAP1
453	5	22970835	23028162	57328	7	0.0272752	10.9907	23028162	LOC112585067
484	5	71343724	71343724	1	1	0.0273172	10.9885	71343724	AOPEP
63	1	123665810	123672714	6905	7	0.0273445	10.9872	123665810	SYK
752	9	66574160	66599279	25120	5	0.0274009	10.9842	66574160	AFF4
296	3	78145890	78149510	3621	9	0.027401	10.9841	78149510	LINGO2
497	5	99664627	99664812	186	2	0.0274072	10.9838	99664627	LOC123333851
213	2	179760144	179760144	1	1	0.0274781	10.9807	179760144	WNT5B
66	1	130721558	130728470	6913	3	0.0274919	10.9801	130721558	LOC102397183
821	10	65704178	65704502	325	3	0.0275128	10.9793	65704224	CCND2
335	3	136912948	136942054	29107	22	0.0275809	10.9769	136912948	UBE2R2
174	2	116885041	116885451	411	4	0.0275901	10.9764	116885041	NCKAP5
968	13	46395712	46449144	53433	8	0.0276525	10.9739	46395712	LMNTD1
788	10	7302072	7362218	60147	25	0.0277373	10.9706	7318486	AGPAT4
318	3	120198205	120198205	1	1	0.027763	10.9697	120198205	CCDC91
664	8	49356910	49356910	1	1	0.0277926	10.9688	49356910	LOC123333215
1198	18	55992130	56001275	9146	6	0.0278194	10.9677	56000291	LOC112579180
696	8	96004206	96004206	1	1	0.02783	10.9673	96004206	CHCHD3
1342	22	28595168	28658319	63152	11	0.0278449	10.9663	28595168	SYCP1
1085	16	7488483	7488483	1	1	0.0278938	10.9641	7488483	LOC102413296
978	13	63749045	63749176	132	2	0.0279173	10.9631	63749176	NBEA
527	6	23785082	23785082	1	1	0.0279406	10.9624	23785082	PHGDH
1224	19	28848894	28848913	20	2	0.028019	10.9595	28848913	LOC123333234
317	3	119914896	119943835	28940	2	0.0280285	10.9592	119943835	APPL2
1321	21	55888128	55888128	1	1	0.0280384	10.9585	55888128	TMCC1
220	3	813165	814517	1353	2	0.0281007	10.9561	814517	CEP112
628	7	78055444	78055957	514	6	0.0281052	10.9559	78055451	LOC102404511
887	11	101958779	101958779	1	1	0.0281795	10.953	101958779	MCC
248	3	53381893	53427964	46072	7	0.0282197	10.9511	53427917	PPM1E
1011	14	30653949	30653949	1	1	0.0282399	10.9504	30653949	NEDD1
1319	21	52988515	52988515	1	1	0.0282926	10.9487	52988515	LOC102391941
1106	16	42792030	42811274	19245	5	0.0283486	10.9466	42792030	TRNAG-CCC
179	2	130027659	130027659	1	1	0.0285114	10.94	130027659	CNPY2
398	4	90489607	90489607	1	1	0.0285518	10.9386	90489607	SMARCD1
571	6	103691775	103691775	1	1	0.0285625	10.938	103691775	IL23A
77	1	143918367	143918367	1	1	0.0286559	10.9346	143918367	LOC102399298
192	2	147000237	147048817	48581	3	0.0286753	10.9338	147047804	LOC123332056
545	6	41818095	41818095	1	1	0.0287666	10.9304	41818095	LOC102410368
1101	16	38909780	38909780	1	1	0.0287729	10.9299	38909780	PAN2
349	3	152810420	152810420	1	1	0.0288091	10.9284	152810420	STAT2
1366	23	14044752	14049831	5080	3	0.0289145	10.9241	14049831	CPEB3
1108	16	43646319	43646328	10	5	0.0289495	10.9229	43646328	COQ10A
501	5	105804541	105804541	1	1	0.0289592	10.9225	105804541	LOC102404798
259	3	57465310	57465310	1	1	0.0289694	10.9222	57465310	LOC102408628
1394	24	28081702	28081702	1	1	0.0289759	10.9219	28081702	MYH11
1136	17	13132020	13132020	1	1	0.0290105	10.9208	13132020	PTGES3
653	8	20481366	20481366	1	1	0.0290362	10.9201	20481366	PRIM1
1387	24	11676979	11698855	21877	9	0.0290783	10.9182	11684696	AUTS2
250	3	54108563	54108563	1	1	0.0290867	10.9175	54108563	SDR9C7
962	13	36340384	36340384	1	1	0.0291201	10.9159	36340384	LOC102390858
1147	17	45381400	45381400	1	1	0.0291515	10.915	45381400	LOC112584403
467	5	42240057	42249195	9139	4	0.0292138	10.9127	42240057	DIS3
636	7	93959363	93959363	1	1	0.0292808	10.9098	93959363	LOC123333262
1354	22	55713670	55724478	10809	6	0.0293905	10.9057	55713677	LOC112581469
1251	20	8373961	8373961	1	1	0.029455	10.9032	8373961	MSRB3
368	4	38304630	38324817	20188	8	0.0294616	10.903	38317595	LOC102393385
1059	15	47552191	47552191	1	1	0.0295353	10.9006	47552191	LOC123329477
1289	21	4634023	4634023	1	1	0.029546	10.9002	4634023	RBMS3
1269	20	45200348	45204451	4104	13	0.0296261	10.898	45203824	TM6SF1
97	1	178009159	178080172	71014	10	0.029644	10.8957	178075391	LOC123334805
715	9	19272602	19272602	1	1	0.0296953	10.8934	19272602	LOC112584600
13	1	22606601	22606601	1	1	0.0297165	10.8919	22606601	SGCZ
1218	19	23261333	23283749	22417	6	0.0298979	10.8848	23263534	SLC38A9
488	5	74875677	74875677	1	1	0.0299175	10.884	74875677	KCNT2
1400	24	36026165	36026165	1	1	0.0301511	10.8753	36026165	RBFOX1
201	2	159750701	159750701	1	1	0.0301961	10.8734	159750701	CHPF
362	4	29800615	29800615	1	1	0.0302584	10.8709	29800615	TFCP2
847	11	28130676	28130676	1	1	0.0302688	10.8704	28130676	KCNH5
56	1	114347082	114347732	651	2	0.0303559	10.8665	114347082	KALRN
1152	17	61870218	61870218	1	1	0.0303559	10.8665	61870218	PRMT9
35	1	66421430	66421430	1	1	0.0303997	10.8645	66421430	USP25
99	1	178275771	178276670	900	5	0.0304261	10.8635	178275965	COPZ1
316	3	118004965	118018274	13310	2	0.0304982	10.8607	118004965	UBE3C
164	2	87111751	87111751	1	1	0.0307493	10.8516	87111751	PSMD14
772	9	99828514	99828514	1	1	0.0308958	10.8463	99828514	LOC112586995
505	5	124010115	124014010	3896	3	0.0309088	10.8458	124013700	FERMT3
1030	14	72598511	72598745	235	3	0.031045	10.8417	72598581	LOC102393522
561	6	82724086	82788552	64467	13	0.0311266	10.8385	82765603	USP1
908	12	42882347	42884616	2270	3	0.0311356	10.8378	42882347	CEP290
168	2	108113027	108114142	1116	9	0.0311403	10.8374	108113252	LRP1B
147	2	60362839	60362839	1	1	0.0312125	10.8336	60362839	LOC102413674
1339	22	26410414	26410414	1	1	0.0312339	10.833	26410414	METTL25
725	9	38113780	38113780	1	1	0.0312759	10.8314	38113780	PPFIA2
302	3	90450210	90462703	12494	8	0.03128	10.8311	90450210	BNC2
948	13	9779057	9779057	1	1	0.0312978	10.8301	9779057	LOC102390961
857	11	51583228	51589056	5829	4	0.0313749	10.8279	51583228	LOC123328065
540	6	32359249	32395582	36334	8	0.0314366	10.8255	32360970	MAVS
646	7	116007101	116017522	10422	3	0.0314937	10.8236	116014034	SPRTN
1122	16	70284773	70284971	199	2	0.0316638	10.8181	70284971	EGLN1
965	13	39820232	39820232	1	1	0.0316803	10.8174	39820232	SIPA1L2
211	2	178317770	178317869	100	3	0.0317098	10.8163	178317869	NTPCR
1196	18	53610901	53610901	1	1	0.0317218	10.8158	53610901	ZC3H4
1235	19	59323955	59324104	150	2	0.031762	10.8142	59324104	DNAH5
169	2	109270284	109299532	29249	16	0.0318506	10.8111	109274503	LOC123328525
308	3	104033254	104043957	10704	14	0.0318868	10.81	104036837	LOC102402843
363	4	29865400	29865409	10	2	0.03191	10.8094	29865409	LOC112584678
1063	15	50969467	50969467	1	1	0.0319373	10.8086	50969467	LOC102397826
1116	16	50113520	50113520	1	1	0.0319507	10.8078	50113520	PIK3C2A
1114	16	48445766	48494847	49082	2	0.0320578	10.804	48494847	LOC112578822
1313	21	48385141	48385141	1	1	0.0320578	10.8041	48385141	PHF7
273	3	61335878	61335878	1	1	0.0320834	10.8027	61335878	DNAJC9
69	1	136852883	136852883	1	1	0.0321004	10.8019	136852883	NAALADL2
408	4	99918293	99920122	1830	4	0.0323526	10.7939	99920122	LOC102404366
483	5	67462925	67465543	2619	4	0.0323543	10.7938	67462942	LOC112585036
1148	17	46821156	46821156	1	1	0.0324387	10.7907	46821156	HMCN1
733	9	43655624	43660682	5059	2	0.0324903	10.7882	43655624	SGCD
228	3	13212193	13212193	1	1	0.0324923	10.7881	13212193	TBCD
538	6	31274667	31274667	1	1	0.0325092	10.7874	31274667	KIAA1614
812	10	41389959	41389959	1	1	0.0325276	10.7865	41389959	XPR1
337	3	137685457	137685457	1	1	0.0325342	10.7862	137685457	LOC123333564
1126	16	75431323	75436471	5149	4	0.0325779	10.7838	75434204	CNTN5
59	1	119378710	119378710	1	1	0.0325975	10.7824	119378710	ATP13A4
126	2	31808177	31808181	5	2	0.0326226	10.7816	31808181	LOC112585067
665	8	51506830	51506887	58	2	0.0326784	10.7797	51506887	CAV1
654	8	22992040	22997649	5610	7	0.0326993	10.7789	22992040	PAPPA2
705	8	114058725	114058725	1	1	0.0327012	10.7788	114058725	GALNT11
781	10	281305	289955	8651	3	0.0327951	10.7756	288610	SLIT3
765	9	93596477	93596477	1	1	0.032824	10.7746	93596477	ADGRE1
648	8	1576734	1576734	1	1	0.0329142	10.7719	1576734	TTLL10
1306	21	37750527	37751093	567	3	0.0329361	10.7708	37750632	ACAP3
878	11	86694445	86694445	1	1	0.033093	10.766	86694445	LOC123333680
29	1	52790084	52790150	67	2	0.0331135	10.7654	52790150	LOC123333681
634	7	87487151	87487399	249	2	0.0332213	10.7615	87487399	LOC112585375
41	1	81434544	81434552	9	2	0.0333152	10.7584	81434544	CGGBP1
1304	21	30162558	30195839	33282	5	0.0333518	10.757	30195839	FOXP1
93	1	168516892	168517023	132	2	0.0334051	10.755	168516892	CAMTA1
1239	19	63066916	63066916	1	1	0.033407	10.7549	63066916	SPSB1
91	1	164662396	164662396	1	1	0.0334262	10.7539	164662396	DNM3
778	9	105824296	105824446	151	2	0.0334262	10.7539	105824446	CRTC1
791	10	10391453	10444904	53452	3	0.0334851	10.7516	10424382	LOC123327638
888	12	4487741	4487741	1	1	0.0334961	10.7513	4487741	REV1
1020	14	39143926	39143926	1	1	0.0336288	10.7471	39143926	MYOC
170	2	115272586	115272599	14	2	0.0336524	10.7463	115272599	MGAT5
386	4	63224212	63224212	1	1	0.033658	10.7462	63224212	LOC112584546
1391	24	16951156	16952498	1343	3	0.0337072	10.7447	16951156	KATNIP
767	9	94961182	94961182	1	1	0.0337352	10.7438	94961182	FMO4
442	5	5311662	5311662	1	1	0.0338171	10.7413	5311662	PRRC2C
1009	14	29029690	29029690	1	1	0.0338554	10.7403	29029690	NTSR1
227	3	12053331	12073971	20641	3	0.0339215	10.7383	12053331	LOC123332537
277	3	62124685	62124685	1	1	0.0339437	10.7375	62124685	CA10
1143	17	31632417	31632417	1	1	0.033963	10.737	31632417	RGS7
419	4	102343963	102343963	1	1	0.0339733	10.7367	102343963	C4H12orf50
719	9	25865129	25865340	212	2	0.0341712	10.7306	25865129	LOC123465801
469	5	45391242	45391242	1	1	0.0341893	10.7299	45391242	RGS7
531	6	28606488	28606488	1	1	0.0342088	10.7291	28606488	SYCP1
1210	19	8559395	8583985	24591	2	0.0342291	10.7282	8583985	PLAT
191	2	146140908	146140932	25	2	0.0343153	10.7256	146140932	KCNT2
216	2	182845122	182845122	1	1	0.0343567	10.7243	182845122	KCNT2
584	7	6100614	6108022	7409	12	0.0343696	10.724	6108022	FCAMR
1145	17	37855037	37898874	43838	4	0.0344932	10.72	37898874	LOC112580015
814	10	52234291	52234291	1	1	0.0347057	10.7121	52234291	DLG2
954	13	23951960	23951960	1	1	0.0347057	10.7131	23951960	GPC5
315	3	117940901	117940917	17	2	0.0347519	10.7106	117940917	LOC112585150
411	4	101006042	101006042	1	1	0.0347519	10.7106	101006042	INTS4
1188	18	38262490	38272845	10356	3	0.0347849	10.7096	38272845	LOC123330436
452	5	22481046	22490239	9194	17	0.0349396	10.7049	22489839	BRINP2
1159	17	69107128	69107128	1	1	0.0349641	10.7041	69107128	DCHS2
65	1	123985028	123995820	10793	9	0.0349863	10.7033	123995820	LOC102391153
617	7	66525933	66525934	2	2	0.0349896	10.703	66525933	NAV2
1225	19	28916724	28929317	12594	7	0.0350433	10.7013	28916724	KIRREL3
267	3	59624322	59624322	1	1	0.0350433	10.7013	59624322	LOC102398144
891	12	10820745	10832275	11531	4	0.0350887	10.7	10821883	ALMS1
522	6	21200111	21200111	1	1	0.0352215	10.6954	21200111	VWCE
1021	14	48451270	48453507	2238	5	0.0352823	10.6931	48453507	LOC112578822
724	9	35459638	35459649	12	2	0.0353193	10.6922	35459638	DDB1
377	4	51367430	51372826	5397	2	0.0353494	10.6914	51367430	APPL2
125	2	31731094	31731094	1	1	0.035481	10.687	31731094	ADGRF5
498	5	99755376	99755376	1	1	0.035495	10.6864	99755376	LOC123333772
314	3	117826989	117826989	1	1	0.0355112	10.6856	117826989	LOC123332854
780	10	196114	207726	11613	2	0.035512	10.6855	207726	DLL1
359	4	14153077	14189717	36641	5	0.0355816	10.683	14153077	CCND2
1123	16	71085307	71092919	7613	4	0.0356483	10.6806	71085307	CEP57
1094	16	18889396	18889396	1	1	0.0356499	10.6804	18889396	PAMR1
413	4	101445277	101449706	4430	4	0.0356693	10.6798	101449706	TRNAG-UCC
371	4	42127535	42127535	1	1	0.0357056	10.6787	42127535	BICD1
300	3	88609571	88609571	1	1	0.0357267	10.6778	88609571	ADAMTSL1
1138	17	15492046	15492046	1	1	0.035808	10.6753	15492046	WSB2
729	9	41595037	41595037	1	1	0.0358096	10.6751	41595037	SOX30
58	1	119251160	119251160	1	1	0.0358335	10.6739	119251160	TRNAG-UCC
1208	19	8139711	8139796	86	3	0.0358548	10.673	8139796	TRNAG-GCC
102	1	187082630	187083109	480	2	0.0360267	10.6685	187082630	ZBTB21
941	13	559288	559288	1	1	0.0360885	10.6667	559288	LOC102406570
880	11	88568174	88577539	9366	2	0.0361004	10.6664	88577539	LOC123328211
669	8	58655185	58655185	1	1	0.0361556	10.6648	58655185	TRNAG-GCC
661	8	36072226	36072302	77	3	0.0361616	10.6647	36072274	SEMA3A
373	4	43690703	43690715	13	2	0.0362604	10.6622	43690703	TRNAG-UCC
869	11	67640741	67640741	1	1	0.0363402	10.6598	67640741	EIF2AK4
1254	20	19643848	19644193	346	3	0.0363996	10.6576	19644193	FCRL3
146	2	58343359	58343359	1	1	0.0364287	10.6563	58343359	LOC112585535
727	9	40098628	40123603	24976	7	0.0364357	10.6559	40123548	RNF145
237	3	36887822	36887822	1	1	0.036452	10.6552	36887822	RABEP1
1160	17	70900224	70900224	1	1	0.0365491	10.6513	70900224	LOC102395271
544	6	41325128	41325128	1	1	0.0365801	10.6501	41325128	FCRL5
662	8	39486029	39486562	534	6	0.0365801	10.6501	39486562	LOC102410717
897	12	32411282	32411282	1	1	0.036617	10.649	32411282	NRXN1
422	4	108415680	108415680	1	1	0.0366222	10.6487	108415680	LOC102402750
917	12	50861330	50861330	1	1	0.0366667	10.647	50861330	ARHGEF11
114	2	4883476	4883491	16	2	0.0367751	10.6439	4883476	BMP6
964	13	36823629	36823629	1	1	0.0368473	10.6417	36823629	DENND4B
239	3	39373332	39376078	2747	6	0.0368824	10.6408	39374473	RAP1GAP2
1263	20	29883773	29883773	1	1	0.0369369	10.6391	29883773	LOC102413094
471	5	49938811	49938811	1	1	0.0369476	10.6387	49938811	SMYD3
551	6	50470689	50470697	9	2	0.0369568	10.6384	50470697	MTF2
820	10	65542876	65579462	36587	2	0.0370593	10.6351	65542876	FYN
158	2	83600463	83632920	32458	3	0.0370768	10.6345	83632920	COBLL1
96	1	177252790	177252790	1	1	0.0371465	10.6321	177252790	SLC35G2
1219	19	25593880	25594362	483	2	0.0371968	10.6302	25594362	LOC102411789
342	3	140349699	140349699	1	1	0.0372013	10.6296	140349699	LOC102411450
758	9	82215512	82215512	1	1	0.0372109	10.6289	82215512	LOC123335113
1133	17	4820196	4829170	8975	2	0.0372123	10.6287	4829170	TTC28
1168	18	14383782	14383782	1	1	0.0372326	10.6276	14383782	DEF8
829	10	92205212	92205212	1	1	0.0372599	10.6264	92205212	TRNAV-CAC
673	8	63041355	63054072	12718	4	0.0372654	10.6262	63054072	BBS9
796	10	20006480	20020473	13994	6	0.0373674	10.6228	20006582	ADGB
472	5	54666025	54666025	1	1	0.0373793	10.6223	54666025	TRNAH-GUG
503	5	120005821	120005821	1	1	0.0374215	10.6208	120005821	LOC102398144
1200	18	56852094	56879095	27002	3	0.0374255	10.6205	56879095	LOC112580334
81	1	149184208	149199150	14943	3	0.0374948	10.6184	149198154	LOC123333990
734	9	45058868	45058868	1	1	0.0375988	10.6157	45058868	GEMIN5
969	13	46535300	46535822	523	6	0.037604	10.6155	46535822	TRNAN-GUU
1127	16	83608898	83608898	1	1	0.0376114	10.6152	83608898	TRNAV-CAC
1380	23	42441071	42441071	1	1	0.0376176	10.615	42441071	DMBT1
1072	15	67090566	67090566	1	1	0.0376403	10.6136	67090566	SQLE
272	3	61258451	61258451	1	1	0.0376665	10.613	61258451	LOC123333993
616	7	62676964	62676964	1	1	0.037687	10.6123	62676964	LOC123334268
111	2	4358818	4358818	1	1	0.0376911	10.6121	4358818	RREB1
284	3	64368632	64368632	1	1	0.0377278	10.6109	64368632	LOC102389468
1115	16	49954885	49954885	1	1	0.0377958	10.6083	49954885	PLEKHA7
813	10	49632819	49632932	114	2	0.0378322	10.6071	49632819	TRNAK-CUU
287	3	67662536	67663047	512	2	0.0379301	10.6045	67662536	GALNTL6
942	13	1133076	1143964	10889	2	0.0379691	10.6032	1143964	LOC102392658
1300	21	26636776	26636776	1	1	0.0380057	10.6023	26636776	TRNAG-UCC
320	3	121924918	121924923	6	2	0.0380797	10.5994	121924918	TRNAE-CUC
929	12	80941485	80942538	1054	2	0.0381012	10.5983	80941485	ANKRD34A
1209	19	8247367	8247367	1	1	0.0381848	10.595	8247367	TMEM174
1118	16	60259518	60267234	7717	6	0.0382451	10.5928	60259518	LOC112579745
618	7	67644307	67644307	1	1	0.0383186	10.5906	67644307	PEX11B
375	4	50391319	50391319	1	1	0.0384347	10.5867	50391319	POLR3B
1333	22	18134501	18195228	60728	3	0.0384426	10.5864	18195228	HVCN1
36	1	68498331	68498803	473	2	0.0384929	10.5847	68498803	PIAS3
1010	14	29802578	29841563	38986	7	0.0385142	10.5843	29802578	C14H20orf204
520	6	16552312	16552312	1	1	0.0385598	10.5826	16552312	LOC123333976
1367	23	16430589	16430606	18	3	0.0385993	10.5809	16430589	POLR3GL
479	5	64827798	64847591	19794	4	0.0386223	10.5798	64844756	LIX1L
782	10	436361	436361	1	1	0.0386577	10.5789	436361	ITGA10
1014	14	32358916	32367474	8559	10	0.0387398	10.5761	32365543	MAVS
860	11	52396614	52396614	1	1	0.0387631	10.5753	52396614	FAM81A
25	1	47018074	47018074	1	1	0.0388118	10.5739	47018074	ITSN1
919	12	58495853	58495853	1	1	0.0388118	10.5738	58495853	LOC102392304
103	1	188039590	188039590	1	1	0.0388438	10.5731	188039590	PKNOX1
83	1	155016582	155016582	1	1	0.0389082	10.5709	155016582	PHGDH
434	4	133454096	133454096	1	1	0.0389706	10.5695	133454096	BICC1
928	12	79997678	79997678	1	1	0.0389715	10.5694	79997678	LOC102406681
701	8	99346844	99346844	1	1	0.0390054	10.5687	99346844	LOC112585577
134	2	45672971	45674137	1167	5	0.039108	10.5658	45674137	TINAG
655	8	24017276	24017276	1	1	0.0391689	10.5637	24017276	LOC112586455
395	4	77050935	77050935	1	1	0.039229	10.5622	77050935	CNOT2
132	2	42452557	42455023	2467	2	0.0393002	10.5604	42455023	PPARD
608	7	51196105	51196105	1	1	0.0393057	10.5602	51196105	PTPN22
438	4	138987223	138990137	2915	4	0.0393395	10.559	138990090	MAGI3
632	7	81876642	81876642	1	1	0.0393623	10.5585	81876642	SEC24D
401	4	91322193	91322193	1	1	0.0394238	10.5568	91322193	LOC123334016
639	7	98653495	98667265	13771	5	0.0394721	10.5553	98667265	PPP3CA
1174	18	18268232	18268232	1	1	0.0394918	10.5546	18268232	TENT4B
704	8	113568477	113568477	1	1	0.0395534	10.553	113568477	CAPZA1
1023	14	50906031	50906930	900	2	0.0396076	10.5515	50906930	CACNB2
1386	24	11605121	11605136	16	2	0.0396116	10.5513	11605121	AUTS2
580	7	2737439	2737439	1	1	0.0396334	10.5506	2737439	LOC112585595
645	7	115338556	115338571	16	4	0.0397059	10.5483	115338556	CEPT1
789	10	9316960	9316960	1	1	0.0397104	10.5481	9316960	TULP4
685	8	77638816	77641717	2902	2	0.0397185	10.5478	77638816	WDR47
759	9	86394654	86394654	1	1	0.0397543	10.5466	86394654	VAV3
1067	15	55300914	55300914	1	1	0.0397621	10.5463	55300914	CLVS1
688	8	80155549	80155549	1	1	0.0397621	10.5463	80155549	SUGCT
726	9	39898490	39898490	1	1	0.0398276	10.5447	39898490	LOC112586837
306	3	100730404	100730404	1	1	0.0398393	10.5443	100730404	KDM4C
795	10	15155998	15155998	1	1	0.0399266	10.5415	15155998	ESR1
1096	16	26843493	26847325	3833	3	0.0399407	10.5412	26843493	CCDC34
798	10	29186635	29206193	19559	2	0.0399775	10.5401	29206193	MTNR1A
1097	16	27586123	27594246	8124	3	0.0400919	10.5368	27593716	ANO3
1259	20	21539789	21539789	1	1	0.0401248	10.5354	21539789	EPHX4
1271	20	46242219	46271407	29189	3	0.0402508	10.5326	46271407	BRDT
1238	19	61969132	61969132	1	1	0.0403377	10.5302	61969132	CTNND2
1055	15	45101211	45138393	37183	3	0.0404998	10.5257	45102391	STAU2
762	9	92795532	92797425	1894	3	0.0405003	10.5257	92795910	LOC123335144
98	1	178157090	178157090	1	1	0.0405278	10.525	178157090	PPP2R3A
347	3	149520885	149520885	1	1	0.0405278	10.5249	149520885	AK5
1176	18	20970564	20970564	1	1	0.0408413	10.5161	20970564	DEPDC1
409	4	100376173	100376173	1	1	0.0409094	10.514	100376173	RPE65
1279	20	56093446	56096060	2615	2	0.0409096	10.514	56096060	USP1
1158	17	65053740	65053740	1	1	0.0409181	10.5134	65053740	LRBA
1223	19	26790553	26790553	1	1	0.0409264	10.5128	26790553	LOC102390855
1363	23	10155253	10155253	1	1	0.040981	10.5111	10155253	LOC102394572
1377	23	34622009	34622009	1	1	0.0410818	10.5079	34622009	CCDC186
834	11	2158764	2158764	1	1	0.0411585	10.5058	2158764	FOXN3
1207	19	8022952	8023105	154	3	0.0411585	10.5059	8022952	RNF11
348	3	150893152	150893183	32	2	0.0411642	10.5057	150893152	C6H1orf185
1329	22	16046786	16047194	409	2	0.0411751	10.5053	16047194	LOC112585499
680	8	68448756	68448756	1	1	0.0411831	10.5051	68448756	TTC39A
1019	14	37300181	37324278	24098	17	0.0411856	10.5051	37319224	DIP2C
1137	17	13901695	13938985	37291	4	0.0411893	10.5049	13938985	MED13L
261	3	57602667	57617842	15176	2	0.0412602	10.503	57617842	DMRTA2
1290	21	10033568	10042135	8568	2	0.0413673	10.5002	10042135	FAF1
328	3	127055389	127078809	23421	2	0.0413902	10.4991	127055389	INVS
441	4	153981735	153981735	1	1	0.0413945	10.499	153981735	LOC123334148
236	3	29222200	29222200	1	1	0.041439	10.4978	29222200	PPIH
1398	24	34065271	34065271	1	1	0.0415704	10.4938	34065271	YBX1
801	10	34976502	34976502	1	1	0.0415977	10.4931	34976502	EPB41L2
619	7	68340821	68340821	1	1	0.0416473	10.4919	68340821	FOXJ3
1385	24	7432903	7433831	929	2	0.0416696	10.4911	7433831	CUX1
1222	19	26642793	26642793	1	1	0.0416779	10.4905	26642793	THRAP3
262	3	57730627	57748479	17853	6	0.0418651	10.4858	57730627	STXBP4
429	4	125305127	125314211	9085	3	0.0418686	10.4856	125305127	NTPCR
5	1	10098230	10098231	2	2	0.041884	10.4851	10098231	TRAF3IP1
357	4	9322364	9324403	2040	2	0.0418897	10.4849	9322364	CROCC2
982	13	73396156	73396156	1	1	0.0419676	10.4825	73396156	ZC3H13
1074	15	67234324	67234324	1	1	0.0419778	10.4822	67234324	NSMCE2
6	1	11083429	11083429	1	1	0.0419854	10.482	11083429	LOC102404621
853	11	42644434	42644434	1	1	0.0419917	10.4817	42644434	DTWD1
822	10	72166001	72166001	1	1	0.0421056	10.4787	72166001	FAM184A
779	9	107531436	107540202	8767	3	0.0421848	10.4765	107531436	OBSCN
269	3	59996152	59996152	1	1	0.0423077	10.4731	59996152	SPON2
642	7	111206833	111206833	1	1	0.0423593	10.4719	111206833	HERC3
786	10	1797107	1797107	1	1	0.0424123	10.4703	1797107	AFDN
289	3	68287641	68287641	1	1	0.0424382	10.4697	68287641	GALNT7
682	8	75590158	75590159	2	2	0.0426356	10.4646	75590159	KIAA0232
893	12	15065871	15065872	2	2	0.0426594	10.4635	15065871	TTC27
1177	18	21136123	21136123	1	1	0.0427181	10.4619	21136123	MAPK10
1150	17	57605535	57605535	1	1	0.0427675	10.4607	57605535	MAPK10
937	12	91256044	91291215	35172	3	0.0427728	10.4605	91291215	ARHGAP24
117	2	11924417	11924417	1	1	0.0427728	10.4605	11924417	ATXN1
1298	21	25602662	25602662	1	1	0.0427728	10.4605	25602662	ART3
698	8	97816383	97816383	1	1	0.0427778	10.4604	97816383	BPGM
198	2	157553647	157553647	1	1	0.0427788	10.4603	157553647	LOC102399410
459	5	33792278	33792404	127	3	0.0427931	10.4599	33792404	KCNAB2
295	3	78092894	78092894	1	1	0.0428506	10.4583	78092894	LINGO2
108	2	169935	169935	1	1	0.0430251	10.454	169935	DUSP22
224	3	7180305	7180305	1	1	0.0430515	10.4532	7180305	GRB2
1356	22	56181846	56186845	5000	2	0.0430727	10.4526	56186845	FRYL
508	5	130542142	130542142	1	1	0.0430772	10.4525	130542142	KCNQ1
307	3	103798875	103798875	1	1	0.043188	10.4492	103798875	RFX3
1361	23	8683124	8683124	1	1	0.0432145	10.4486	8683124	NIPAL1
766	9	94775579	94775579	1	1	0.0432204	10.4484	94775579	PNPLA6
830	10	97871079	97871079	1	1	0.0432491	10.4477	97871079	TXK
1190	18	49452567	49452567	1	1	0.0432825	10.4468	49452567	LOC123330130
716	9	20451263	20451263	1	1	0.0433082	10.4458	20451263	ADGRV1
823	10	74917022	74918068	1047	2	0.0434294	10.4423	74917022	ATP10D
20	1	39281647	39281647	1	1	0.0435601	10.4386	39281647	MCPH1
215	2	180793486	180794126	641	2	0.0435623	10.4385	180793486	IFNLR1
60	1	121953768	121958309	4542	3	0.043708	10.4348	121954503	SLC30A9
86	1	157999396	157999396	1	1	0.0437525	10.4336	157999396	LOC123334369
557	6	65231120	65231120	1	1	0.0438312	10.4314	65231120	DTHD1
207	2	172394960	172394986	27	2	0.043989	10.4278	172394960	LOC112586121
825	10	80868457	80868457	1	1	0.0440201	10.4267	80868457	ME1
581	7	4300730	4300730	1	1	0.0440319	10.4262	4300730	TADA2B
156	2	77342730	77343120	391	3	0.0440518	10.4255	77343120	LOC123334464
67	1	131530378	131530378	1	1	0.0441155	10.4239	131530378	FXR1
938	12	92890048	92890076	29	4	0.0441435	10.4231	92890054	PDE5A
927	12	71199828	71199828	1	1	0.0442232	10.4206	71199828	BABAM2
432	4	131265450	131265450	1	1	0.0442625	10.4191	131265450	CAMK2D
460	5	35313262	35354775	41514	2	0.04427	10.4188	35313262	CAMTA1
967	13	42240501	42240501	1	1	0.0442938	10.4177	42240501	DIS3
200	2	158785447	158803296	17850	3	0.0442938	10.4175	158785447	USP37
231	3	23503154	23503348	195	2	0.0443651	10.4152	23503348	LOC123332610
1041	15	18203004	18203004	1	1	0.0443767	10.4149	18203004	RNF19A
19	1	36049065	36049065	1	1	0.0443803	10.4148	36049065	LOC102409824
656	8	31092340	31092340	1	1	0.0443867	10.4145	31092340	STPG2
450	5	20504017	20504101	85	2	0.0443937	10.4143	20504017	ABL2
38	1	76492571	76492571	1	1	0.0444485	10.4129	76492571	GRB10
614	7	61119788	61121787	2000	2	0.044478	10.412	61121787	IKZF1
1396	24	30434610	30434696	87	2	0.0447981	10.4037	30434696	SHISA9
836	11	6087309	6087309	1	1	0.0448337	10.4023	6087309	FLRT2
958	13	26315513	26315513	1	1	0.0448641	10.4011	26315513	LOC112586455
1090	16	8642852	8642852	1	1	0.0449222	10.3992	8642852	SLC25A40
816	10	58572695	58572695	1	1	0.0449399	10.3986	58572695	LOC112586469
746	9	59688006	59693953	5948	2	0.0450563	10.396	59688006	PFDN1
1359	23	6180869	6181167	299	6	0.0451486	10.3936	6180869	MAGI2
513	6	10892210	10892216	7	2	0.0451486	10.3936	10892210	CAV1
53	1	105955630	105955630	1	1	0.0451917	10.3923	105955630	LOC102392575
635	7	92255837	92255837	1	1	0.0452459	10.3907	92255837	PPP1R3A
290	3	68620896	68620896	1	1	0.0453266	10.3887	68620896	SEPTIN7
155	2	76612870	76613086	217	3	0.0453762	10.3875	76612870	BBS9
1073	15	67148951	67148951	1	1	0.045418	10.3863	67148951	WASHC5
343	3	140619123	140619204	82	3	0.0454265	10.3861	140619123	AGTPBP1
1066	15	52970538	52970538	1	1	0.0455447	10.3823	52970538	LOC123329487
225	3	7255997	7255997	1	1	0.0456766	10.3791	7255997	TMEM94
613	7	60839588	60839652	65	2	0.0458057	10.3758	60839652	LOC123334369
1334	22	18494241	18494241	1	1	0.04589	10.3739	18494241	GCK
122	2	26708759	26708759	1	1	0.0459906	10.3712	26708759	ELOVL5
915	12	50002543	50003863	1321	6	0.0460803	10.3691	50003847	SUCLG1
742	9	55070861	55070861	1	1	0.0462231	10.3656	55070861	SUGCT
862	11	58311552	58311552	1	1	0.0462735	10.3642	58311552	FAM71F2
26	1	51754145	51754145	1	1	0.0463078	10.3634	51754145	GRIK1
241	3	41180104	41185428	5325	3	0.046324	10.3628	41180104	NXN
304	3	99853947	99853947	1	1	0.0463444	10.3622	99853947	TRNAP-AGG
82	1	153669577	153669577	1	1	0.0463878	10.361	153669577	LOC123334223
366	4	35405537	35405537	1	1	0.0464321	10.3597	35405537	LMNTD1
1381	23	43208569	43208569	1	1	0.0464467	10.3592	43208569	LOC102405476
1299	21	26454034	26454034	1	1	0.046454	10.359	26454034	FAM71F1
161	2	86057493	86057551	59	2	0.046457	10.3589	86057493	KCNH7
1121	16	64675936	64675936	1	1	0.0464671	10.3586	64675936	FLNC
1181	18	21831041	21831041	1	1	0.0465236	10.3574	21831041	FTO
1348	22	40482407	40482407	1	1	0.0466135	10.3555	40482407	INO80C
423	4	109079918	109079918	1	1	0.0466142	10.3554	109079918	PPFIA2
148	2	61377352	61377359	8	2	0.0466325	10.355	61377359	TNPO3
984	13	81372025	81372025	1	1	0.0467604	10.3517	81372025	LOC102398572
1322	21	56326808	56326817	10	2	0.0467754	10.3514	56326808	CALU
855	11	43564671	43564671	1	1	0.0468369	10.3497	43564671	TRPM7
1004	14	18581105	18581175	71	2	0.0468384	10.3496	18581175	PHF20
244	3	45379548	45379548	1	1	0.0468821	10.3483	45379548	ZNF207
360	4	22214388	22214388	1	1	0.0469116	10.3472	22214388	LRP6
710	9	8412214	8412214	1	1	0.0469617	10.3459	8412214	MACIR
768	9	95069146	95075646	6501	2	0.0469908	10.345	95075646	INSR
1323	21	59769550	59769550	1	1	0.0470779	10.3423	59769550	MCM2
1405	24	42036035	42036035	1	1	0.0470929	10.3418	42036035	NPRL3
800	10	34697009	34697009	1	1	0.0472052	10.3389	34697009	TSGA13
135	2	48254929	48254929	1	1	0.0472222	10.3385	48254929	DST
1088	16	8371861	8371861	1	1	0.0472651	10.3374	8371861	AMBRA1
500	5	104270614	104270614	1	1	0.0472785	10.337	104270614	NELL1
336	3	136995647	136995647	1	1	0.0472806	10.3368	136995647	UBAP2
961	13	34019081	34019081	1	1	0.0473296	10.3355	34019081	CHCHD3
889	12	8845729	8846913	1185	4	0.0473692	10.3347	8846820	BPGM
615	7	61590817	61590817	1	1	0.0473757	10.3346	61590817	DTHD1
285	3	64787279	64787279	1	1	0.047417	10.3335	64787279	CALD1
607	7	51112964	51112964	1	1	0.0474487	10.3326	51112964	ATP10D
980	13	69751853	69759130	7278	7	0.0476559	10.3278	69751853	CNTNAP2
1346	22	34495391	34495391	1	1	0.0477262	10.3263	34495391	GALNT11
612	7	59808367	59808691	325	2	0.0477262	10.3262	59808367	LOC102391888
182	2	134572653	134572653	1	1	0.0477382	10.326	134572653	LMBR1
627	7	76442984	76442984	1	1	0.0477765	10.325	76442984	LOC123334464
1110	16	46285330	46285330	1	1	0.0478243	10.3239	46285330	LOC102390397
832	10	103603225	103603225	1	1	0.0479021	10.3216	103603225	PTP4A1
1368	23	17742543	17742543	1	1	0.0479134	10.3213	17742543	BLNK
763	9	92967021	92967022	2	2	0.0479962	10.3189	92967021	ACSBG2
1234	19	59072086	59072086	1	1	0.0480275	10.318	59072086	DNAH5
71	1	137281134	137281134	1	1	0.0480353	10.3177	137281134	NAALADL2
1057	15	46745348	46745348	1	1	0.048192	10.3137	46745348	HAPLN1
263	3	58062697	58062698	2	2	0.0483211	10.3104	58062697	LOC102416306
89	1	162703999	162703999	1	1	0.0484336	10.3078	162703999	TSC22D2
1012	14	31659424	31659424	1	1	0.0484443	10.3074	31659424	UBOX5
1337	22	19329698	19329698	1	1	0.0484666	10.3068	19329698	RNF145
1084	16	619360	619360	1	1	0.0484683	10.3066	619360	MS4A13
297	3	78585528	78585528	1	1	0.0484683	10.3065	78585528	LOC102412972
291	3	68902964	68902964	1	1	0.0485734	10.3041	68902964	FNDC9
151	2	65891512	65891512	1	1	0.0486534	10.3024	65891512	FRZB
966	13	40010145	40010145	1	1	0.0486743	10.3018	40010145	TRNAC-ACA
487	5	74654492	74654492	1	1	0.0487966	10.2991	74654492	LOC112585126
266	3	59276585	59276585	1	1	0.0488795	10.2972	59276585	ITK
271	3	61019687	61019687	1	1	0.0489121	10.2962	61019687	SGCD
1343	22	30551776	30551776	1	1	0.0489577	10.2951	30551776	ZNF521
858	11	51793212	51793212	1	1	0.0490432	10.2929	51793212	MINDY2
410	4	100619222	100619222	1	1	0.0490432	10.2931	100619222	ATP2B1
533	6	29739702	29739702	1	1	0.0490496	10.2927	29739702	LOC123334014
706	8	117644407	117644407	1	1	0.0491001	10.2914	117644407	LOC102391888
218	2	183949557	183949557	1	1	0.049289	10.2865	183949557	KIF17
1287	20	68601040	68601040	1	1	0.0494448	10.283	68601040	TRNAW-CCA
741	9	53463550	53463550	1	1	0.0495355	10.2811	53463550	GRPEL2
499	5	102864222	102864222	1	1	0.0495373	10.2809	102864222	LOC112586871
707	8	118017208	118017208	1	1	0.0495527	10.2805	118017208	UBE3C
426	4	123083139	123083139	1	1	0.0496063	10.2792	123083139	C4H1orf198
977	13	63201084	63201084	1	1	0.0496063	10.2791	63201084	LOC102414025
334	3	136259913	136259913	1	1	0.0496226	10.2788	136259913	EPHX2
1275	20	48742166	48742166	1	1	0.0496511	10.2779	48742166	PFDN1
403	4	91651464	91651464	1	1	0.0497502	10.2752	91651464	TFCP2
747	9	59814722	59814722	1	1	0.0497903	10.2745	59814722	EGR1
54	1	109627819	109627819	1	1	0.0498808	10.2729	109627819	TIMMDC1
